# Supplementary material for: Erlotinib hydro­chloride: an anti­cancer agent
Source: Acta Crystallogr Sect E Struct Rep Online. 2008 Apr 30;64(Pt 5):o931. doi: 10.1107/S1600536808011707 (PMC2961266; doi:10.1107/S1600536808011707)
Supplement: Supplementary file 1 [file e-64-0o931-sup1.cif]

##############################################################################
###                                                                        ###
###        Electronic paper (Acta Crystallographica Section E)             ###
###                                                                        ###
##############################################################################
#                                                                            #
# This CIF contains the data in a paper accepted for publication in Acta     #
# Crystallographica Section E. It conforms to the requirements of Notes      #
# for Authors for Section E, and has been peer reviewed under the auspices   #
# of the IUCr Commission on Journals.                                        #
#                                                                            #
# Full details of the Crystallographic Information File format               #
# are given in the paper "The Crystallographic Information File (CIF):       #
# a New Standard Archive File for Crystallography" by S. R. Hall, F. H.      #
# Allen and I. D. Brown [Acta Cryst. (1991), A47, 655-685].                  #
#                                                                            #
# The current version of the core CIF dictionary is obtainable from          #
# ftp://ftp.iucr.org/pub/cif_core.dic. The current version number is 2.4.    #
#                                                                            #
# Software is freely available for graphical display of the structure(s) in  #
# this CIF.  For information consult the CIF home page http://www.iucr.org/  #
# cif/home.html                                                              #
#                                                                            #
# This file may be used for bona fide research purposes within the           #
# scientific community so long as proper attribution is given to the journal # 
# article from which it was obtained.                                        #
#                                                                            #
##############################################################################
                                             
data_I
_audit_creation_method     SHELXL-97
_chemical_name_systematic
;
Erlotinib hydrochloride
;
_chemical_name_common     ?
_chemical_formula_moiety     'C22 H24 N3 O4 +, Cl -'
_chemical_formula_sum     'C22 H24 Cl N3 O4'
_chemical_formula_iupac     'C22 H24 N3 O4 +, Cl -'
_chemical_formula_weight     429.89
_chemical_melting_point     ?
_symmetry_cell_setting     monoclinic
_symmetry_space_group_name_H-M     'P 21/c'
_symmetry_space_group_name_Hall     '-P 2ybc'
loop_
    _symmetry_equiv_pos_as_xyz
    'x, y, z'
    '-x, y+1/2, -z+1/2'
    '-x, -y, -z'
    'x, -y-1/2, z-1/2'
_cell_length_a     14.5351(15)
_cell_length_b     18.4863(19)
_cell_length_c     8.1222(8)
_cell_angle_alpha     90.00
_cell_angle_beta     102.966(2)
_cell_angle_gamma     90.00
_cell_volume     2126.8(4)
_cell_formula_units_Z     4
_cell_measurement_reflns_used     9448
_cell_measurement_theta_min     2.2
_cell_measurement_theta_max     23.4
_cell_measurement_temperature     293(2)
_exptl_crystal_description     Block
_exptl_crystal_colour     Colourless
_exptl_crystal_size_max     0.26
_exptl_crystal_size_mid     0.22
_exptl_crystal_size_min     0.20
_exptl_crystal_density_diffrn     1.343
_exptl_crystal_density_meas     ?
_exptl_crystal_density_method     'not measured'
_exptl_crystal_F_000     904
_exptl_absorpt_coefficient_mu     0.21
_exptl_absorpt_correction_type     none
_exptl_absorpt_process_details     ?
_exptl_absorpt_correction_T_min     ?
_exptl_absorpt_correction_T_max     ?
_exptl_special_details
;
;
_diffrn_ambient_temperature     293(2)
_diffrn_radiation_type     MoK\a
_diffrn_radiation_wavelength     0.71073
_diffrn_radiation_source     'fine-focus sealed tube'
_diffrn_radiation_monochromator     graphite
_diffrn_measurement_device_type     'Bruker APEX area-detector'
_diffrn_measurement_device     'Bruker SMART APEX'
_diffrn_measurement_method     \w
_diffrn_detector_area_resol_mean     ?
_diffrn_reflns_number     24377
_diffrn_reflns_av_R_equivalents     0.050
_diffrn_reflns_av_sigmaI/netI     0.045
_diffrn_reflns_theta_min     1.8
_diffrn_reflns_theta_max     28.0
_diffrn_reflns_theta_full     25.0
_diffrn_measured_fraction_theta_max     0.971
_diffrn_measured_fraction_theta_full     0.999
_diffrn_reflns_limit_h_min     -18
_diffrn_reflns_limit_h_max     19
_diffrn_reflns_limit_k_min     -24
_diffrn_reflns_limit_k_max     24
_diffrn_reflns_limit_l_min     -10
_diffrn_reflns_limit_l_max     10
_diffrn_standards_number     0
_diffrn_standards_interval_count     0
_diffrn_standards_interval_time     ?
_diffrn_standards_decay_%     0
_refine_special_details
;
Refinement of <i>F</i>^2^ against ALL reflections. The weighted <i>R</i>-factor
<i>wR</i> and goodness of fit <i>S</i> are based on <i>F</i>^2^, conventional
<i>R</i>-factors <i>R</i> are based on <i>F</i>, with <i>F</i> set to zero for
negative <i>F</i>^2^. The threshold expression of <i>F</i>^2^ >
\s(<i>F</i>^2^) is used only for calculating <i>R</i>-factors(gt) <i>etc</i>.
and is not relevant to the choice of reflections for refinement.
<i>R</i>-factors based on <i>F</i>^2^ are statistically about twice as large
as those based on <i>F</i>, and <i>R</i>- factors based on ALL data will be
even larger.
;
_reflns_number_total     5001
_reflns_number_gt     3649
_reflns_threshold_expression     I>2\s(I)
_refine_ls_structure_factor_coef     Fsqd
_refine_ls_matrix_type     full
_refine_ls_R_factor_all     0.104
_refine_ls_R_factor_gt     0.073
_refine_ls_wR_factor_gt     0.138
_refine_ls_wR_factor_ref     0.151
_refine_ls_goodness_of_fit_ref     1.16
_refine_ls_restrained_S_all     1.16
_refine_ls_number_reflns     5001
_refine_ls_number_parameters     275
_refine_ls_number_restraints     0
_refine_ls_hydrogen_treatment     mixed
_refine_ls_weighting_scheme     calc
_refine_ls_weighting_details
         'calc w=1/[\s^2^(Fo^2^)+(0.0551P)^2^+0.7563P] where P=(Fo^2^+2Fc^2^)/3'
_atom_sites_solution_hydrogens     geom
_atom_sites_solution_primary     direct
_atom_sites_solution_secondary     difmap
_refine_ls_shift/su_max     0.001
_refine_ls_shift/su_max_lt     0.001
_refine_ls_shift/su_mean     0.001
_refine_diff_density_max     0.33
_refine_diff_density_min     -0.25
_refine_ls_extinction_method     none
_refine_ls_extinction_coef     ?
loop_
    _atom_type_symbol
    _atom_type_description
    _atom_type_scat_dispersion_real
    _atom_type_scat_dispersion_imag
    _atom_type_scat_source
    'C' 'C' 0.0033 0.0016
                         'International Tables Vol C Tables 4.2.6.8 and 6.1.1.4'
    'H' 'H' 0.0000 0.0000
                         'International Tables Vol C Tables 4.2.6.8 and 6.1.1.4'
    'N' 'N' 0.0061 0.0033
                         'International Tables Vol C Tables 4.2.6.8 and 6.1.1.4'
    'O' 'O' 0.0106 0.0060
                         'International Tables Vol C Tables 4.2.6.8 and 6.1.1.4'
    'Cl' 'Cl' 0.1484 0.1585
                         'International Tables Vol C Tables 4.2.6.8 and 6.1.1.4'
_computing_data_collection     'SMART (Bruker, 2001)'
_computing_cell_refinement     'SAINT (Bruker, 2001)'
_computing_data_reduction     'SAINT (Bruker, 2001)'
_computing_structure_solution     'SHELXS97 (Sheldrick, 2008)'
_computing_structure_refinement     'SHELXL97 (Sheldrick, 2008)'
_computing_molecular_graphics
;
ORTEP-3 (Farrugia, 1997) and PLATON (Spek, 2003)'
;
_computing_publication_material
                         'SHELXL97 (Sheldrick, 2008) and PARST (Nardelli, 1995)'
loop_
    _atom_site_type_symbol
    _atom_site_label
    _atom_site_fract_x
    _atom_site_fract_y
    _atom_site_fract_z
    _atom_site_U_iso_or_equiv
    _atom_site_adp_type
    _atom_site_calc_flag
    _atom_site_refinement_flags
    _atom_site_occupancy
    _atom_site_disorder_assembly
    _atom_site_disorder_group
    Cl Cl1 0.50200(5) 0.34427(3) 0.62635(9) 0.0469(2) Uani d . 1 . .
    O O1 0.27725(11) 0.61695(9) 0.9544(2) 0.0395(4) Uani d . 1 . .
    O O2 0.10485(14) 0.70220(13) 0.9170(3) 0.0648(6) Uani d . 1 . .
    O O3 0.29876(12) 0.48732(9) 0.8521(2) 0.0417(4) Uani d . 1 . .
    O O4 0.20059(13) 0.31485(10) 0.6875(3) 0.0514(5) Uani d . 1 . .
    N N1 0.57019(14) 0.69146(10) 0.8273(3) 0.0395(5) Uani d . 1 . .
    H HN1 0.5603 0.7355 0.8527 0.047 Uiso calc R 1 . .
    N N2 0.67238(14) 0.60941(11) 0.7423(3) 0.0408(5) Uani d . 1 . .
    N N3 0.63506(13) 0.48880(10) 0.7058(3) 0.0350(5) Uani d . 1 . .
    H H3 0.5945 0.4550 0.7065 0.042 Uiso calc R 1 . .
    C C1 0.64787(18) 0.67467(13) 0.7780(4) 0.0435(7) Uani d . 1 . .
    H H1 0.6887 0.7123 0.7678 0.052 Uiso calc R 1 . .
    C C2 0.61060(16) 0.55508(12) 0.7464(3) 0.0318(5) Uani d . 1 . .
    C C3 0.52182(16) 0.56803(12) 0.7918(3) 0.0310(5) Uani d . 1 . .
    C C4 0.45169(16) 0.51536(12) 0.7961(3) 0.0321(5) Uani d . 1 . .
    H H4 0.4604 0.4681 0.7637 0.039 Uiso calc R 1 . .
    C C5 0.37123(16) 0.53333(13) 0.8474(3) 0.0324(5) Uani d . 1 . .
    C C6 0.35795(16) 0.60529(13) 0.9019(3) 0.0326(5) Uani d . 1 . .
    C C7 0.42426(17) 0.65734(12) 0.8963(3) 0.0346(5) Uani d . 1 . .
    H H7 0.4158 0.7044 0.9305 0.042 Uiso calc R 1 . .
    C C8 0.50471(16) 0.63882(12) 0.8385(3) 0.0320(5) Uani d . 1 . .
    C C9 0.26703(18) 0.68616(14) 1.0300(4) 0.0417(6) Uani d . 1 . .
    H H9A 0.2742 0.7248 0.9530 0.050 Uiso calc R 1 . .
    H H9B 0.3151 0.6919 1.1333 0.050 Uiso calc R 1 . .
    C C10 0.17127(19) 0.68926(15) 1.0675(4) 0.0448(6) Uani d . 1 . .
    H H10A 0.1574 0.6439 1.1166 0.054 Uiso calc R 1 . .
    H H10B 0.1689 0.7277 1.1478 0.054 Uiso calc R 1 . .
    C C11 0.0123(3) 0.7093(3) 0.9450(7) 0.1109(16) Uani d . 1 . .
    H H11A -0.0314 0.7178 0.8392 0.166 Uiso calc R 1 . .
    H H11B 0.0106 0.7492 1.0197 0.166 Uiso calc R 1 . .
    H H11C -0.0047 0.6656 0.9949 0.166 Uiso calc R 1 . .
    C C12 0.30023(17) 0.41876(13) 0.7695(4) 0.0422(6) Uani d . 1 . .
    H H12A 0.3512 0.3889 0.8318 0.051 Uiso calc R 1 . .
    H H12B 0.3093 0.4256 0.6558 0.051 Uiso calc R 1 . .
    C C13 0.2062(2) 0.38355(15) 0.7650(4) 0.0510(7) Uani d . 1 . .
    H H13A 0.1974 0.3784 0.8793 0.061 Uiso calc R 1 . .
    H H13B 0.1560 0.4142 0.7029 0.061 Uiso calc R 1 . .
    C C14 0.1801(3) 0.3188(2) 0.5094(5) 0.0765(11) Uani d . 1 . .
    H H14A 0.1774 0.2709 0.4631 0.115 Uiso calc R 1 . .
    H H14B 0.2286 0.3460 0.4740 0.115 Uiso calc R 1 . .
    H H14C 0.1203 0.3423 0.4699 0.115 Uiso calc R 1 . .
    C C15 0.72087(16) 0.46773(12) 0.6616(3) 0.0327(5) Uani d . 1 . .
    C C16 0.71529(18) 0.41268(14) 0.5436(3) 0.0396(6) Uani d . 1 . .
    H H16 0.6575 0.3912 0.4968 0.048 Uiso calc R 1 . .
    C C17 0.7960(2) 0.38986(16) 0.4959(4) 0.0474(7) Uani d . 1 . .
    H H17 0.7922 0.3529 0.4169 0.057 Uiso calc R 1 . .
    C C18 0.88191(19) 0.42120(15) 0.5641(4) 0.0473(7) Uani d . 1 . .
    H H18 0.9356 0.4060 0.5296 0.057 Uiso calc R 1 . .
    C C19 0.88874(17) 0.47541(13) 0.6842(3) 0.0395(6) Uani d . 1 . .
    C C20 0.80763(17) 0.49842(13) 0.7347(3) 0.0371(6) Uani d . 1 . .
    H H20 0.8118 0.5341 0.8168 0.045 Uiso calc R 1 . .
    C C21 0.9793(2) 0.50773(16) 0.7563(4) 0.0490(7) Uani d . 1 . .
    C C22 1.0541(2) 0.5325(2) 0.8100(5) 0.0653(9) Uani d . 1 . .
    H H22 1.115(2) 0.5534(16) 0.849(4) 0.063(9) Uiso d . 1 . .
loop_
    _atom_site_aniso_label
    _atom_site_aniso_U_11
    _atom_site_aniso_U_22
    _atom_site_aniso_U_33
    _atom_site_aniso_U_12
    _atom_site_aniso_U_13
    _atom_site_aniso_U_23
    Cl1 0.0508(4) 0.0276(3) 0.0642(5) -0.0062(3) 0.0173(3) -0.0023(3)
    O1 0.0339(9) 0.0328(9) 0.0559(11) -0.0003(7) 0.0190(8) -0.0044(8)
    O2 0.0438(12) 0.0814(16) 0.0696(15) 0.0176(11) 0.0135(10) 0.0081(12)
    O3 0.0353(9) 0.0315(9) 0.0628(12) -0.0071(7) 0.0207(9) -0.0071(8)
    O4 0.0525(12) 0.0327(10) 0.0694(14) -0.0093(9) 0.0145(10) -0.0046(9)
    N1 0.0373(12) 0.0223(10) 0.0611(14) -0.0008(9) 0.0158(10) -0.0023(10)
    N2 0.0325(11) 0.0270(11) 0.0661(15) -0.0004(9) 0.0181(10) 0.0036(10)
    N3 0.0276(10) 0.0264(10) 0.0527(13) -0.0003(8) 0.0127(9) 0.0009(9)
    C1 0.0330(14) 0.0291(13) 0.0715(19) -0.0040(11) 0.0184(13) 0.0048(12)
    C2 0.0279(12) 0.0266(12) 0.0412(14) 0.0007(9) 0.0083(10) 0.0030(10)
    C3 0.0280(12) 0.0289(12) 0.0361(13) 0.0010(9) 0.0073(10) 0.0027(10)
    C4 0.0311(12) 0.0232(11) 0.0424(14) 0.0007(9) 0.0091(10) 0.0008(10)
    C5 0.0299(12) 0.0299(12) 0.0377(13) -0.0032(10) 0.0080(10) 0.0028(10)
    C6 0.0297(12) 0.0329(13) 0.0361(13) 0.0023(10) 0.0095(10) 0.0009(10)
    C7 0.0361(13) 0.0237(11) 0.0447(14) 0.0023(10) 0.0107(11) -0.0030(10)
    C8 0.0299(12) 0.0263(12) 0.0394(13) -0.0007(9) 0.0068(10) 0.0027(10)
    C9 0.0431(15) 0.0349(14) 0.0490(16) 0.0055(12) 0.0147(12) -0.0035(12)
    C10 0.0493(16) 0.0390(15) 0.0512(16) 0.0085(12) 0.0221(13) 0.0014(13)
    C11 0.045(2) 0.152(4) 0.135(4) 0.034(2) 0.019(2) -0.013(4)
    C12 0.0350(14) 0.0305(13) 0.0636(18) -0.0034(11) 0.0162(12) -0.0027(12)
    C13 0.0448(16) 0.0404(15) 0.073(2) -0.0095(12) 0.0240(15) -0.0085(14)
    C14 0.093(3) 0.066(2) 0.077(3) -0.032(2) 0.031(2) -0.0167(19)
    C15 0.0338(13) 0.0260(12) 0.0403(14) 0.0051(10) 0.0125(11) 0.0077(10)
    C16 0.0385(14) 0.0353(14) 0.0443(15) 0.0027(11) 0.0079(11) 0.0015(11)
    C17 0.0542(17) 0.0441(16) 0.0466(16) 0.0070(13) 0.0167(13) -0.0070(13)
    C18 0.0421(16) 0.0517(17) 0.0538(17) 0.0127(13) 0.0230(13) 0.0022(14)
    C19 0.0330(13) 0.0352(14) 0.0533(17) 0.0038(11) 0.0158(12) 0.0107(12)
    C20 0.0346(13) 0.0285(12) 0.0496(16) 0.0018(10) 0.0123(11) -0.0001(11)
    C21 0.0387(16) 0.0495(17) 0.064(2) 0.0052(13) 0.0237(14) 0.0062(14)
    C22 0.0416(19) 0.077(2) 0.082(2) -0.0098(17) 0.0233(17) -0.0084(19)
_geom_special_details
;
All e.s.d.'s (except the e.s.d. in the dihedral angle between two l.s. planes)
are estimated using the full covariance matrix. The cell e.s.d.'s are taken
into account individually in the estimation of e.s.d.'s in distances, angles
and torsion angles; correlations between e.s.d.'s in cell parameters are only
used when they are defined by crystal symmetry. An approximate (isotropic)
treatment of cell e.s.d.'s is used for estimating e.s.d.'s involving l.s.
planes.
;
loop_
    _geom_bond_atom_site_label_1
    _geom_bond_atom_site_label_2
    _geom_bond_site_symmetry_2
    _geom_bond_distance
    _geom_bond_publ_flag
    O1 C6 . 1.352(3) ?
    O1 C9 . 1.441(3) ?
    O2 C10 . 1.397(3) ?
    O2 C11 . 1.419(4) ?
    O3 C5 . 1.361(3) ?
    O3 C12 . 1.436(3) ?
    O4 C13 . 1.412(3) ?
    O4 C14 . 1.412(4) ?
    N1 C1 . 1.317(3) ?
    N1 C8 . 1.378(3) ?
    N1 HN1 . 0.8600 ?
    N2 C1 . 1.309(3) ?
    N2 C2 . 1.353(3) ?
    N3 C2 . 1.337(3) ?
    N3 C15 . 1.427(3) ?
    N3 H3 . 0.8600 ?
    C1 H1 . 0.9300 ?
    C2 C3 . 1.440(3) ?
    C3 C8 . 1.400(3) ?
    C3 C4 . 1.416(3) ?
    C4 C5 . 1.368(3) ?
    C4 H4 . 0.9300 ?
    C5 C6 . 1.429(3) ?
    C6 C7 . 1.370(3) ?
    C7 C8 . 1.397(3) ?
    C7 H7 . 0.9300 ?
    C9 C10 . 1.491(3) ?
    C9 H9A . 0.9700 ?
    C9 H9B . 0.9700 ?
    C10 H10A . 0.9700 ?
    C10 H10B . 0.9700 ?
    C11 H11A . 0.9600 ?
    C11 H11B . 0.9600 ?
    C11 H11C . 0.9600 ?
    C12 C13 . 1.507(3) ?
    C12 H12A . 0.9700 ?
    C12 H12B . 0.9700 ?
    C13 H13A . 0.9700 ?
    C13 H13B . 0.9700 ?
    C14 H14A . 0.9600 ?
    C14 H14B . 0.9600 ?
    C14 H14C . 0.9600 ?
    C15 C16 . 1.388(3) ?
    C15 C20 . 1.389(3) ?
    C16 C17 . 1.382(4) ?
    C16 H16 . 0.9300 ?
    C17 C18 . 1.375(4) ?
    C17 H17 . 0.9300 ?
    C18 C19 . 1.386(4) ?
    C18 H18 . 0.9300 ?
    C19 C20 . 1.399(3) ?
    C19 C21 . 1.444(4) ?
    C20 H20 . 0.9300 ?
    C21 C22 . 1.170(4) ?
    C22 H22 . 0.95(3) ?
loop_
    _geom_angle_atom_site_label_1
    _geom_angle_atom_site_label_2
    _geom_angle_atom_site_label_3
    _geom_angle_site_symmetry_1
    _geom_angle_site_symmetry_3
    _geom_angle
    _geom_angle_publ_flag
    C6 O1 C9 . . 117.09(19) ?
    C10 O2 C11 . . 111.7(3) ?
    C5 O3 C12 . . 116.48(18) ?
    C13 O4 C14 . . 112.8(2) ?
    C1 N1 C8 . . 120.4(2) ?
    C1 N1 HN1 . . 119.8 ?
    C8 N1 HN1 . . 119.8 ?
    C1 N2 C2 . . 117.6(2) ?
    C2 N3 C15 . . 127.4(2) ?
    C2 N3 H3 . . 116.3 ?
    C15 N3 H3 . . 116.3 ?
    N2 C1 N1 . . 125.4(2) ?
    N2 C1 H1 . . 117.3 ?
    N1 C1 H1 . . 117.3 ?
    N3 C2 N2 . . 117.4(2) ?
    N3 C2 C3 . . 121.2(2) ?
    N2 C2 C3 . . 121.4(2) ?
    C8 C3 C4 . . 117.6(2) ?
    C8 C3 C2 . . 116.7(2) ?
    C4 C3 C2 . . 125.7(2) ?
    C5 C4 C3 . . 120.7(2) ?
    C5 C4 H4 . . 119.7 ?
    C3 C4 H4 . . 119.7 ?
    O3 C5 C4 . . 125.2(2) ?
    O3 C5 C6 . . 114.5(2) ?
    C4 C5 C6 . . 120.3(2) ?
    O1 C6 C7 . . 124.4(2) ?
    O1 C6 C5 . . 115.7(2) ?
    C7 C6 C5 . . 119.9(2) ?
    C6 C7 C8 . . 119.2(2) ?
    C6 C7 H7 . . 120.4 ?
    C8 C7 H7 . . 120.4 ?
    N1 C8 C7 . . 119.4(2) ?
    N1 C8 C3 . . 118.3(2) ?
    C7 C8 C3 . . 122.2(2) ?
    O1 C9 C10 . . 108.1(2) ?
    O1 C9 H9A . . 110.1 ?
    C10 C9 H9A . . 110.1 ?
    O1 C9 H9B . . 110.1 ?
    C10 C9 H9B . . 110.1 ?
    H9A C9 H9B . . 108.4 ?
    O2 C10 C9 . . 108.7(2) ?
    O2 C10 H10A . . 109.9 ?
    C9 C10 H10A . . 109.9 ?
    O2 C10 H10B . . 109.9 ?
    C9 C10 H10B . . 109.9 ?
    H10A C10 H10B . . 108.3 ?
    O2 C11 H11A . . 109.5 ?
    O2 C11 H11B . . 109.5 ?
    H11A C11 H11B . . 109.5 ?
    O2 C11 H11C . . 109.5 ?
    H11A C11 H11C . . 109.5 ?
    H11B C11 H11C . . 109.5 ?
    O3 C12 C13 . . 106.5(2) ?
    O3 C12 H12A . . 110.4 ?
    C13 C12 H12A . . 110.4 ?
    O3 C12 H12B . . 110.4 ?
    C13 C12 H12B . . 110.4 ?
    H12A C12 H12B . . 108.6 ?
    O4 C13 C12 . . 111.1(2) ?
    O4 C13 H13A . . 109.4 ?
    C12 C13 H13A . . 109.4 ?
    O4 C13 H13B . . 109.4 ?
    C12 C13 H13B . . 109.4 ?
    H13A C13 H13B . . 108.0 ?
    O4 C14 H14A . . 109.5 ?
    O4 C14 H14B . . 109.5 ?
    H14A C14 H14B . . 109.5 ?
    O4 C14 H14C . . 109.5 ?
    H14A C14 H14C . . 109.5 ?
    H14B C14 H14C . . 109.5 ?
    C16 C15 C20 . . 120.1(2) ?
    C16 C15 N3 . . 117.1(2) ?
    C20 C15 N3 . . 122.8(2) ?
    C17 C16 C15 . . 119.7(2) ?
    C17 C16 H16 . . 120.1 ?
    C15 C16 H16 . . 120.1 ?
    C18 C17 C16 . . 120.6(3) ?
    C18 C17 H17 . . 119.7 ?
    C16 C17 H17 . . 119.7 ?
    C17 C18 C19 . . 120.2(2) ?
    C17 C18 H18 . . 119.9 ?
    C19 C18 H18 . . 119.9 ?
    C18 C19 C20 . . 119.6(2) ?
    C18 C19 C21 . . 120.0(2) ?
    C20 C19 C21 . . 120.4(2) ?
    C15 C20 C19 . . 119.6(2) ?
    C15 C20 H20 . . 120.2 ?
    C19 C20 H20 . . 120.2 ?
    C22 C21 C19 . . 177.3(3) ?
    C21 C22 H22 . . 178(2) ?
loop_
    _geom_torsion_atom_site_label_1
    _geom_torsion_atom_site_label_2
    _geom_torsion_atom_site_label_3
    _geom_torsion_atom_site_label_4
    _geom_torsion_site_symmetry_1
    _geom_torsion_site_symmetry_2
    _geom_torsion_site_symmetry_3
    _geom_torsion_site_symmetry_4
    _geom_torsion
    _geom_torsion_publ_flag
    C2 N2 C1 N1 . . . . 4.2(4) ?
    C8 N1 C1 N2 . . . . -2.7(4) ?
    C15 N3 C2 N2 . . . . 1.5(4) ?
    C15 N3 C2 C3 . . . . -178.7(2) ?
    C1 N2 C2 N3 . . . . 178.4(2) ?
    C1 N2 C2 C3 . . . . -1.3(4) ?
    N3 C2 C3 C8 . . . . 177.5(2) ?
    N2 C2 C3 C8 . . . . -2.7(3) ?
    N3 C2 C3 C4 . . . . -1.2(4) ?
    N2 C2 C3 C4 . . . . 178.5(2) ?
    C8 C3 C4 C5 . . . . -1.2(3) ?
    C2 C3 C4 C5 . . . . 177.5(2) ?
    C12 O3 C5 C4 . . . . -11.3(3) ?
    C12 O3 C5 C6 . . . . 168.7(2) ?
    C3 C4 C5 O3 . . . . 178.3(2) ?
    C3 C4 C5 C6 . . . . -1.7(4) ?
    C9 O1 C6 C7 . . . . -8.6(3) ?
    C9 O1 C6 C5 . . . . 172.4(2) ?
    O3 C5 C6 O1 . . . . 1.8(3) ?
    C4 C5 C6 O1 . . . . -178.3(2) ?
    O3 C5 C6 C7 . . . . -177.3(2) ?
    C4 C5 C6 C7 . . . . 2.7(4) ?
    O1 C6 C7 C8 . . . . -179.6(2) ?
    C5 C6 C7 C8 . . . . -0.6(4) ?
    C1 N1 C8 C7 . . . . 177.9(2) ?
    C1 N1 C8 C3 . . . . -1.7(4) ?
    C6 C7 C8 N1 . . . . 177.9(2) ?
    C6 C7 C8 C3 . . . . -2.4(4) ?
    C4 C3 C8 N1 . . . . -177.0(2) ?
    C2 C3 C8 N1 . . . . 4.1(3) ?
    C4 C3 C8 C7 . . . . 3.4(4) ?
    C2 C3 C8 C7 . . . . -175.5(2) ?
    C6 O1 C9 C10 . . . . 176.3(2) ?
    C11 O2 C10 C9 . . . . -177.2(3) ?
    O1 C9 C10 O2 . . . . -76.9(3) ?
    C5 O3 C12 C13 . . . . -170.3(2) ?
    C14 O4 C13 C12 . . . . -79.6(3) ?
    O3 C12 C13 O4 . . . . -179.3(2) ?
    C2 N3 C15 C16 . . . . -146.2(2) ?
    C2 N3 C15 C20 . . . . 35.6(4) ?
    C20 C15 C16 C17 . . . . -1.7(4) ?
    N3 C15 C16 C17 . . . . -179.9(2) ?
    C15 C16 C17 C18 . . . . -0.1(4) ?
    C16 C17 C18 C19 . . . . 1.1(4) ?
    C17 C18 C19 C20 . . . . -0.5(4) ?
    C17 C18 C19 C21 . . . . 179.5(3) ?
    C16 C15 C20 C19 . . . . 2.4(4) ?
    N3 C15 C20 C19 . . . . -179.6(2) ?
    C18 C19 C20 C15 . . . . -1.3(4) ?
    C21 C19 C20 C15 . . . . 178.7(2) ?
loop_
    _geom_hbond_atom_site_label_D
    _geom_hbond_atom_site_label_H
    _geom_hbond_atom_site_label_A
    _geom_hbond_site_symmetry_A
    _geom_hbond_distance_DH
    _geom_hbond_distance_HA
    _geom_hbond_distance_DA
    _geom_hbond_angle_DHA
    N3 H3 Cl1 . 0.86 2.46 3.277(2) 160
    N1 HN1 Cl1 2_656 0.86 2.23 3.066(2) 165
    C1 H1 O4 2_656 0.93 2.46 3.372(3) 167
data_global
_journal_date_recd_electronic     2008-04-11
_journal_date_accepted     2008-04-23
_journal_name_full     'Acta Crystallographica, Section E'
_journal_year     2008
_journal_volume     64
_journal_issue      5
_journal_page_first     o931
_journal_page_last     o931
_journal_paper_category     QO
_journal_coeditor_code     YA2075
_publ_contact_author_name     'Dr. S. Selvanayagam'
_publ_contact_author_address
;   Department of Physics
    Kalasalingam University
    Krishnankoil 626 190
    India
;
_publ_contact_author_email     's_selvanayagam@rediffmail.com'
_publ_contact_author_fax     ?
_publ_contact_author_phone     ?
_publ_section_title
;
Erlotinib hydrochloride: an anticancer agent
;
loop_
    _publ_author_name
    _publ_author_address
    'S. Selvanayagam'
;     Department of Physics
      Kalasalingam University
      Krishnankoil 626 190
      India
;
    'B. Sridhar'
;     Laboratory of X-ray Crystallography
      Indian Institute of Chemical Technology
      Hyderabad 500 007
      India
;
    'K. Ravikumar'
;     Laboratory of X-ray Crystallography
      Indian Institute of Chemical Technology
      Hyderabad 500 007
      India
;
