# Supplementary material for: Erlotinib hydro­chloride: an anti­cancer agent
Source: Acta Crystallogr Sect E Struct Rep Online. 2008 Apr 30;64(Pt 5):o931. doi: 10.1107/S1600536808011707 (PMC2961266; doi:10.1107/S1600536808011707)
Supplement: Supplementary file 2 [file e-64-0o931-Isup2.hkl]

#
# h,k,l, Fc-squared, Fo-squared, sigma(Fo-squared) and status flag
#
data_I
_shelx_title ' AC28 in P2(1)/c'
_shelx_refln_list_code          4
_shelx_F_calc_maximum      189.50
_exptl_crystal_F_000       904.00
_reflns_d_resolution_high  0.7565
 
loop_
 _symmetry_equiv_pos_as_xyz
 'x, y, z'
 '-x, y+1/2, -z+1/2'
 '-x, -y, -z'
 'x, -y-1/2, z-1/2'
 
_cell_length_a    14.5351
_cell_length_b    18.4863
_cell_length_c     8.1222
_cell_angle_alpha  90.000
_cell_angle_beta  102.966
_cell_angle_gamma  90.000
 
_shelx_F_squared_multiplier     1.000
 
loop_
 _refln_index_h
 _refln_index_k
 _refln_index_l
 _refln_F_squared_calc
 _refln_F_squared_meas
 _refln_F_squared_sigma
 _refln_observed_status
   2   0   0     1995.24     1912.25     27.24 o
   3   0   0      683.88      758.67     13.89 o
   4   0   0     2568.42     3153.72     69.89 o
   5   0   0     2256.13     2351.74     36.83 o
   6   0   0     6561.87     7231.29    100.74 o
   7   0   0      461.63      370.99     12.14 o
   8   0   0      197.76      279.92     11.46 o
   9   0   0      888.66      838.02     29.31 o
  10   0   0     4305.91     4221.11     67.68 o
  11   0   0      576.83      591.75     19.25 o
  12   0   0      304.70      273.98     15.16 o
  13   0   0     2227.87     2231.42     80.69 o
  14   0   0      754.56      735.00     30.97 o
  15   0   0      321.71      394.84     46.28 o
  17   0   0        8.52       39.16     17.40 o
  18   0   0       66.48      113.92     25.71 o
   1   1   0      589.75      641.20      7.44 o
   2   1   0     2044.37     2195.37     21.98 o
   3   1   0      211.12      275.60      5.43 o
   4   1   0     2921.65     3055.81     35.54 o
   5   1   0      604.05      610.76      9.82 o
   6   1   0     1886.75     1842.82     22.23 o
   7   1   0     2509.52     2779.00     31.75 o
   8   1   0      971.38      973.73     15.48 o
   9   1   0      383.72      344.62      9.49 o
  10   1   0      255.25      248.06      9.20 o
  11   1   0       28.57       22.04      5.13 o
  12   1   0      379.07      355.35     12.89 o
  13   1   0        6.61       10.02      5.55 o
  14   1   0        0.80        1.90      6.96 o
  15   1   0        9.27       23.80      7.31 o
  16   1   0       18.74       33.85     16.46 o
  17   1   0       27.07       33.15     14.06 o
  18   1   0        1.89       67.24     20.17 o
   0   2   0     9074.32    10001.40    131.12 o
   1   2   0      908.84      896.72      9.84 o
   2   2   0     1029.49     1112.18     13.06 o
   3   2   0    10046.75    10850.73    115.11 o
   4   2   0     1009.04     1010.51     12.99 o
   5   2   0     1091.65     1162.19     15.19 o
   6   2   0       35.77       32.33      3.47 o
   7   2   0       12.14        4.59      2.93 o
   8   2   0        0.35        4.47      3.17 o
   9   2   0      242.36      281.03      9.29 o
  10   2   0        3.21        3.51      3.99 o
  11   2   0      211.29      209.86      9.19 o
  12   2   0     2311.74     2296.57     37.08 o
  13   2   0      280.01      300.01     12.32 o
  14   2   0       41.41       39.37      8.15 o
  15   2   0        0.87       15.38      7.91 o
  16   2   0        0.94       23.28      8.24 o
  17   2   0       49.42       49.05     27.69 o
  18   2   0        9.99      -15.82     25.71 o
   1   3   0     1516.54     1563.57     16.59 o
   2   3   0       33.07       38.84      2.71 o
   3   3   0       64.71       51.45      3.68 o
   4   3   0        5.58        3.54      2.49 o
   5   3   0      189.80      195.71      5.66 o
   6   3   0       41.38       46.00      3.82 o
   7   3   0      876.27      966.81     14.77 o
   8   3   0       83.66       96.83      5.57 o
   9   3   0       45.70       54.94      5.11 o
  10   3   0      124.52      112.80      7.01 o
  11   3   0       94.02       88.70      7.82 o
  12   3   0      812.71      799.44     24.32 o
  13   3   0     1099.84     1017.31     24.29 o
  14   3   0       60.25       62.25      8.80 o
  15   3   0       12.08       31.96      8.83 o
  16   3   0       40.61       36.31      9.69 o
  17   3   0       11.28       13.79     15.62 o
  18   3   0        5.94       16.61     31.64 o
   0   4   0     1055.64     1158.86     19.42 o
   1   4   0     8779.97     9808.48     92.04 o
   2   4   0     1214.47     1185.45     14.27 o
   3   4   0     4518.86     4840.17     50.92 o
   4   4   0     2922.45     3059.93     32.28 o
   5   4   0     2405.11     2549.23     28.23 o
   6   4   0     1585.03     1514.01     19.40 o
   7   4   0     1941.03     2148.33     26.19 o
   8   4   0      209.14      239.21      7.80 o
   9   4   0      337.85      327.16      9.37 o
  10   4   0      286.24      274.88      9.45 o
  11   4   0      996.93      949.44     19.32 o
  12   4   0      894.93      847.98     20.43 o
  13   4   0      536.76      536.80     18.53 o
  14   4   0      494.78      483.77     18.98 o
  15   4   0        8.93       13.03      8.03 o
  16   4   0        4.51       42.34     11.26 o
  17   4   0       80.94      103.17     17.24 o
  18   4   0       44.75       64.48     37.18 o
   1   5   0     1074.12     1087.49     13.85 o
   2   5   0     1782.77     1818.65     21.91 o
   3   5   0      530.76      519.01      8.76 o
   4   5   0      336.48      373.30      7.90 o
   5   5   0      596.33      630.06     10.52 o
   6   5   0      625.28      687.94     11.63 o
   7   5   0       24.62       43.16      4.23 o
   8   5   0      507.32      522.90     11.34 o
   9   5   0      129.35      139.24      8.60 o
  10   5   0       42.78       50.65      6.17 o
  11   5   0        2.93        1.67      5.47 o
  12   5   0      384.88      367.62     14.43 o
  13   5   0      207.06      211.01     13.84 o
  14   5   0        9.60       19.23      7.07 o
  15   5   0       40.16       64.45     11.07 o
  16   5   0        1.98       20.83     10.84 o
  17   5   0       13.98       25.13     26.70 o
  18   5   0        3.16        4.40      8.92 o
   0   6   0    20210.20    21514.37    281.96 o
   1   6   0     2127.61     2224.04     24.76 o
   2   6   0     2959.83     3235.45     34.12 o
   3   6   0     4266.81     4423.86     45.15 o
   4   6   0     1157.34     1114.67     16.44 o
   5   6   0      388.12      447.88      8.90 o
   6   6   0      986.88      867.79     13.72 o
   7   6   0      835.99      758.34     13.06 o
   8   6   0       52.07       40.54      4.69 o
   9   6   0      274.14      273.31      9.13 o
  10   6   0      174.81      158.96     10.03 o
  11   6   0       30.04       19.89      6.52 o
  12   6   0      359.14      328.17     15.79 o
  13   6   0      547.60      515.01     19.07 o
  14   6   0      251.50      253.10     17.88 o
  15   6   0      344.46      350.17     24.33 o
  16   6   0      201.88      196.32     19.95 o
  17   6   0       52.97       57.77     12.87 o
  18   6   0        0.89       14.78     10.93 o
   1   7   0       39.15       30.16      3.60 o
   2   7   0      105.35      107.81      4.88 o
   3   7   0     1147.94     1156.72     15.72 o
   4   7   0      654.01      678.31     11.40 o
   5   7   0       15.95       10.46      3.29 o
   6   7   0      395.10      453.70     14.95 o
   7   7   0       64.06       76.92      5.30 o
   8   7   0       96.48       88.43      6.21 o
   9   7   0       72.69       84.34      9.05 o
  10   7   0        0.02        0.24      5.55 o
  11   7   0       36.39       34.84      7.87 o
  12   7   0       53.73       54.09      9.53 o
  13   7   0       97.21      109.98     14.63 o
  14   7   0        2.26       11.96      7.62 o
  15   7   0      130.69      122.63     13.52 o
  16   7   0        1.49        9.13     10.15 o
  17   7   0        9.33       19.14     15.81 o
   0   8   0       58.70       47.43      5.83 o
   1   8   0       78.03       78.98      4.74 o
   2   8   0      242.81      267.92      7.25 o
   3   8   0     1229.76     1289.98     17.54 o
   4   8   0      903.16      903.53     14.17 o
   5   8   0      123.78      118.41      5.70 o
   6   8   0      541.88      614.89     11.83 o
   7   8   0      214.82      248.19      8.25 o
   8   8   0        2.26        3.24      4.72 o
   9   8   0        3.86        3.19      4.98 o
  10   8   0        2.31       -5.68      5.68 o
  11   8   0        2.27        2.48      5.93 o
  12   8   0      116.55      112.74     14.04 o
  13   8   0        3.14       14.57      7.64 o
  14   8   0       84.36       83.02     11.81 o
  15   8   0        0.97        6.89      9.59 o
  16   8   0        2.62        4.75      8.17 o
  17   8   0       44.70       51.44     24.80 o
   1   9   0      705.72      835.76     13.65 o
   2   9   0     1551.64     1727.54     22.18 o
   3   9   0      551.66      613.41     11.46 o
   4   9   0      679.04      706.02     12.60 o
   5   9   0      118.52      134.22      6.31 o
   6   9   0      285.98      255.17      8.32 o
   7   9   0      122.40      120.37      7.55 o
   8   9   0       57.94       61.24      7.12 o
   9   9   0        3.94        9.56      6.36 o
  10   9   0       14.19       19.25      6.90 o
  11   9   0       11.79       20.24      7.87 o
  12   9   0       12.69        8.39      7.17 o
  13   9   0      275.45      261.64     18.64 o
  14   9   0        3.19       17.71      8.76 o
  15   9   0        4.06        4.44      7.76 o
  16   9   0       11.39       25.79     12.85 o
  17   9   0       13.67       58.70     19.58 o
   0  10   0     4282.44     4844.91     72.84 o
   1  10   0     2741.30     2770.66     32.49 o
   2  10   0     7847.17     8567.09     85.44 o
   3  10   0     2181.12     2278.32     28.08 o
   4  10   0      617.95      607.54     12.15 o
   5  10   0      852.72      809.43     16.71 o
   6  10   0       36.31       31.42      5.55 o
   7  10   0      814.20      762.90     17.86 o
   8  10   0     1906.48     1884.58     34.81 o
   9  10   0     1448.40     1401.11     42.53 o
  10  10   0       44.98       65.49     11.94 o
  11  10   0     1449.80     1344.29     35.65 o
  12  10   0      515.91      426.07     22.22 o
  13  10   0        0.09        8.70     10.33 o
  14  10   0       17.23       19.83      9.82 o
  15  10   0       48.27       49.72     16.07 o
  16  10   0       30.29       30.63     10.01 o
  17  10   0       36.34        1.58     24.52 o
   1  11   0     1076.10     1126.38     17.62 o
   2  11   0        7.31       12.99      4.04 o
   3  11   0      167.79      190.19      7.75 o
   4  11   0      232.77      217.53      8.21 o
   5  11   0       26.08       22.41      4.64 o
   6  11   0        0.15       -0.95      4.61 o
   7  11   0      326.15      294.49     12.35 o
   8  11   0        9.20       13.98      6.89 o
   9  11   0      647.83      577.46     21.96 o
  10  11   0     1276.44     1090.24     31.40 o
  11  11   0      125.18      116.28     12.87 o
  12  11   0      170.16      158.84     15.29 o
  13  11   0       69.16       78.44     12.12 o
  14  11   0        3.51       14.37      8.85 o
  15  11   0        2.10       15.90      8.82 o
  16  11   0       11.24       18.91     11.82 o
   0  12   0      630.45      611.11     18.29 o
   1  12   0      614.53      539.56     12.14 o
   2  12   0      270.96      237.48      8.83 o
   3  12   0      253.49      244.74      8.93 o
   4  12   0      225.54      234.13      9.40 o
   5  12   0      287.72      287.99     12.25 o
   6  12   0      930.55      918.29     20.46 o
   7  12   0        8.17       14.53      6.88 o
   8  12   0        0.31        5.28      7.37 o
   9  12   0       53.35       36.31      8.82 o
  10  12   0       40.36       15.62      8.47 o
  11  12   0       23.97       12.68      8.10 o
  12  12   0       25.88       58.94     10.92 o
  13  12   0       29.08       43.69      9.55 o
  14  12   0       43.49       43.52     12.62 o
  15  12   0       96.35      118.82     14.89 o
  16  12   0       25.18       31.25     25.71 o
   1  13   0       26.75       26.91      5.25 o
   2  13   0      238.97      243.42      9.40 o
   3  13   0      382.58      385.41     11.77 o
   4  13   0      192.32      192.33      9.75 o
   5  13   0      147.71      133.66      8.95 o
   6  13   0        0.90        9.74      6.85 o
   7  13   0      202.45      177.96     14.80 o
   8  13   0       36.60       30.22      9.08 o
   9  13   0      316.75      279.62     18.90 o
  10  13   0      373.56      350.22     20.63 o
  11  13   0       27.70       33.95      9.78 o
  12  13   0        8.02       20.15      8.60 o
  13  13   0       34.98       54.26     10.31 o
  14  13   0       17.97       38.19     15.13 o
  15  13   0        0.38       11.64     13.28 o
   0  14   0      275.76      318.41     15.47 o
   1  14   0      134.91      117.24      7.85 o
   2  14   0     2303.82     2247.77     45.73 o
   3  14   0      598.35      582.99     14.85 o
   4  14   0      506.05      475.95     18.18 o
   5  14   0      613.90      598.54     17.15 o
   6  14   0      116.03      100.46     12.47 o
   7  14   0        4.26       -1.15      6.44 o
   8  14   0      277.15      220.06     16.73 o
   9  14   0       41.48       32.23      9.09 o
  10  14   0      409.94      355.68     21.47 o
  11  14   0      308.62      302.45     20.61 o
  12  14   0       30.85       32.71      9.59 o
  13  14   0       20.14        9.77      8.65 o
  14  14   0        2.46       -6.42      6.42 o
   1  15   0      172.39      173.18      9.14 o
   2  15   0       20.57       22.38      5.86 o
   3  15   0     1061.40     1041.24     20.94 o
   4  15   0      823.99      770.27     23.62 o
   5  15   0       52.77       59.40     10.29 o
   6  15   0      219.45      231.52     16.59 o
   7  15   0       11.75       18.16      7.87 o
   8  15   0      369.96      396.63     26.26 o
   9  15   0        2.00        2.37      7.70 o
  10  15   0      119.00      114.75     13.74 o
  11  15   0        0.60        0.79      7.90 o
  12  15   0       65.60       77.50     12.63 o
  13  15   0       15.66        5.04     13.27 o
  14  15   0       28.58        0.40     24.52 o
   0  16   0        5.42       13.17      7.55 o
   1  16   0      362.43      345.17     12.04 o
   2  16   0      944.25      860.52     19.06 o
   3  16   0        1.92        0.72      5.10 o
   4  16   0       40.58       25.33     10.90 o
   5  16   0     1298.20     1222.73     33.37 o
   6  16   0       73.02      100.18     12.32 o
   7  16   0       43.88       47.81     10.50 o
   8  16   0      423.52      433.70     22.98 o
   9  16   0      101.37      113.15     13.79 o
  10  16   0       16.59       19.71      9.05 o
  11  16   0      262.27      230.47     19.33 o
  12  16   0       43.97       57.84     11.88 o
  13  16   0       25.16       20.62     10.18 o
   1  17   0       42.31       48.43      6.92 o
   2  17   0      104.23      100.21     10.57 o
   3  17   0        8.89       17.27      7.18 o
   4  17   0       47.69       48.04     10.21 o
   5  17   0      206.36      188.85     18.61 o
   6  17   0        0.10       17.25      8.19 o
   7  17   0      127.09      140.01     21.52 o
   8  17   0       19.28       12.61      8.30 o
   9  17   0       56.11       51.37     11.28 o
  10  17   0        8.87       16.07     10.43 o
  11  17   0       86.50       94.13     13.69 o
  12  17   0       20.69       20.99     11.56 o
   0  18   0        1.09       13.66      8.93 o
   1  18   0       68.69       91.65      8.56 o
   2  18   0        0.64        4.78      5.98 o
   3  18   0       33.99       44.01     10.56 o
   4  18   0        1.62        4.86      7.27 o
   5  18   0      207.71      213.53     17.29 o
   6  18   0      195.21      209.74     20.55 o
   7  18   0      284.23      248.34     19.13 o
   8  18   0        0.90       21.06      9.76 o
   9  18   0        2.06        3.70      8.52 o
  10  18   0        1.70        7.54      9.22 o
  11  18   0        4.07       29.89     12.79 o
   1  19   0       94.15      104.86     10.84 o
   2  19   0        0.41       13.50      7.13 o
   3  19   0       32.83       35.33      9.35 o
   4  19   0      163.02      151.41     15.15 o
   5  19   0       77.29       72.66     12.09 o
   6  19   0        5.46       -7.07      7.48 o
   7  19   0       20.29       28.99      9.39 o
   8  19   0       22.98       33.85     10.52 o
   9  19   0        2.41       -6.79      7.96 o
  10  19   0        6.24       26.36     14.39 o
  11  19   0       26.14       33.23     18.20 o
   0  20   0       42.15       41.76     13.96 o
   1  20   0      196.19      208.73     18.85 o
   2  20   0      293.87      288.56     21.70 o
   3  20   0      108.72      120.34     13.78 o
   4  20   0       36.88       55.80     11.07 o
   5  20   0       27.91       27.77     15.19 o
   6  20   0       80.04       89.16     13.92 o
   7  20   0      109.39      115.06     14.30 o
   8  20   0        8.25        2.73      8.65 o
   9  20   0       39.41       33.28     12.03 o
  10  20   0       75.36      107.59     26.50 o
   1  21   0        0.07       23.55     12.30 o
   2  21   0        0.68       16.35     11.15 o
   3  21   0       46.88       53.53     11.48 o
   4  21   0      194.03      176.31     16.55 o
   5  21   0        4.67       34.18     10.20 o
   6  21   0       45.78       72.31     12.22 o
   7  21   0       21.53       46.11     10.89 o
   8  21   0      142.70      174.56     18.86 o
   9  21   0        0.03       19.47     13.56 o
   0  22   0      219.95      278.47     36.00 o
   1  22   0      235.41      276.10     37.58 o
   2  22   0      227.22      244.46     26.27 o
   3  22   0       57.81       85.22     17.01 o
   4  22   0       48.46       75.00     29.07 o
   5  22   0      249.34      217.94     19.16 o
   6  22   0        7.76       27.33     10.01 o
   7  22   0       31.36       82.09     19.81 o
   8  22   0       47.94       69.62     23.73 o
   1  23   0       57.03      141.61     26.90 o
   2  23   0        5.43       96.91     23.73 o
   3  23   0       12.62       40.45     16.61 o
   4  23   0        0.10       29.96     17.60 o
   5  23   0       22.86       40.43     19.98 o
   6  23   0        6.59       24.78     16.63 o
   2  24   0       25.21       51.82     18.59 o
   3  24   0       39.96       24.92     17.80 o
 -17   1   1       21.70       50.63     21.76 o
 -16   1   1        0.41       16.11     10.00 o
 -15   1   1        2.73       18.78      7.06 o
 -14   1   1      160.03      159.28     11.38 o
 -13   1   1     1343.85     1259.59     23.38 o
 -12   1   1      123.83      124.42      8.17 o
 -11   1   1      458.22      463.98     14.48 o
 -10   1   1      369.50      374.73     10.39 o
  -9   1   1      543.03      553.49     11.70 o
  -8   1   1      294.83      266.20      7.88 o
  -7   1   1       68.32       78.28      4.88 o
  -6   1   1        0.77        0.21      2.48 o
  -5   1   1      767.77      832.82     13.03 o
  -4   1   1      110.16      100.75      4.75 o
  -3   1   1     9839.92    10605.33    106.17 o
  -2   1   1       58.78       63.42      2.93 o
  -1   1   1      201.47      188.37      3.27 o
   0   1   1      305.32      299.35      4.42 o
   1   1   1     1913.52     1954.30     19.98 o
   2   1   1      182.65      164.17      4.19 o
   3   1   1      738.76      824.26     10.95 o
   4   1   1        9.07       13.91      2.67 o
   5   1   1     1391.61     1493.04     19.52 o
   6   1   1      529.50      466.32      9.20 o
   7   1   1     1198.94     1109.81     16.35 o
   8   1   1       29.02       24.02      4.08 o
   9   1   1      635.88      562.71     12.04 o
  10   1   1      165.87      160.69      8.27 o
  11   1   1        7.69        6.37      5.63 o
  12   1   1       62.82       65.61      8.04 o
  13   1   1      229.83      256.41     15.09 o
  14   1   1      180.75      179.27     15.95 o
  15   1   1       57.16       44.70     11.79 o
  16   1   1        8.09       26.68      9.18 o
  17   1   1        0.40        8.11     11.80 o
  18   1   1        4.12       43.31     13.43 o
 -18   2   1        1.66       33.23     26.11 o
 -17   2   1        0.01       14.29     11.34 o
 -16   2   1       10.37       19.07     11.12 o
 -15   2   1       20.88       36.25      8.77 o
 -14   2   1       10.57        4.70      5.78 o
 -13   2   1       45.99       52.33      6.79 o
 -12   2   1      777.38      761.92     17.10 o
 -11   2   1       66.06       73.73      6.55 o
 -10   2   1     2478.65     2485.77     31.70 o
  -9   2   1      612.28      567.36     11.92 o
  -8   2   1      586.10      612.28     11.71 o
  -7   2   1        4.40       21.28      3.50 o
  -6   2   1      247.03      224.75      6.35 o
  -5   2   1       92.88      102.83      4.30 o
  -4   2   1     3379.89     3556.88     36.16 o
  -3   2   1     6766.49     7367.35     70.13 o
  -2   2   1     3529.72     3515.65     40.14 o
  -1   2   1       97.02       67.53      2.52 o
   0   2   1      307.67      311.80      5.54 o
   1   2   1     9162.87     9515.92     95.58 o
   2   2   1     3992.65     4163.41     44.37 o
   3   2   1     5178.31     5573.62     54.31 o
   4   2   1     2689.22     2815.23     29.84 o
   5   2   1      316.59      359.53      7.38 o
   6   2   1      400.03      348.91      9.91 o
   7   2   1      178.65      149.46      6.76 o
   8   2   1      268.54      261.54      8.26 o
   9   2   1      174.86      175.03      7.66 o
  10   2   1      302.55      274.77     10.93 o
  11   2   1      387.49      408.43     12.96 o
  12   2   1       31.67       51.11      8.45 o
  13   2   1        2.05        7.53      6.55 o
  14   2   1       71.69       62.27     10.03 o
  15   2   1        8.04       18.01      8.64 o
  16   2   1       15.41       44.98     13.36 o
  17   2   1        9.79       46.56     11.97 o
  18   2   1        0.88        5.82      9.36 o
 -18   3   1       10.06       56.83     15.38 o
 -17   3   1        4.97       -8.91     10.76 o
 -16   3   1      260.38      289.59     31.24 o
 -15   3   1        1.83        1.40     10.96 o
 -14   3   1       23.25       33.24      6.80 o
 -13   3   1      203.27      184.07     11.31 o
 -12   3   1      293.73      308.12     15.09 o
 -11   3   1       26.43       29.08      5.51 o
 -10   3   1      265.16      263.54      9.38 o
  -9   3   1      577.94      578.01     13.53 o
  -8   3   1      138.17      169.69      6.78 o
  -7   3   1     8013.36     9113.45     95.59 o
  -6   3   1    11045.37    11906.43    113.77 o
  -5   3   1      295.27      281.45      6.56 o
  -4   3   1       24.77       24.37      2.72 o
  -3   3   1     5759.26     6128.75     59.15 o
  -2   3   1     7787.00     8569.52     86.39 o
  -1   3   1       60.47       55.93      4.36 o
   0   3   1     1183.11     1146.05     13.08 o
   1   3   1     4106.69     4598.11     44.83 o
   2   3   1     2913.92     3173.41     38.51 o
   3   3   1      940.71      966.95     13.68 o
   4   3   1     4326.48     4522.13     45.57 o
   5   3   1       15.32       19.80      2.77 o
   6   3   1        0.33        1.03      2.54 o
   7   3   1      427.00      370.97      8.61 o
   8   3   1       19.36       25.40      3.89 o
   9   3   1       48.36       50.01      5.81 o
  10   3   1      180.81      159.75      8.90 o
  11   3   1     2476.40     2268.40     37.24 o
  12   3   1      591.67      547.04     19.93 o
  13   3   1       16.85       21.18      7.35 o
  14   3   1       69.07       83.72     10.46 o
  15   3   1       30.81       35.92      8.76 o
  16   3   1        3.53       11.73     22.13 o
  17   3   1       32.17       41.80     14.39 o
  18   3   1        0.15      -11.87     27.29 o
 -18   4   1        4.44       13.82     13.25 o
 -17   4   1       50.19       83.42     19.38 o
 -16   4   1       26.18       45.80     10.56 o
 -15   4   1      138.44      147.71     14.02 o
 -14   4   1       35.32       24.07      8.04 o
 -13   4   1        1.90        5.83      7.18 o
 -12   4   1      176.25      173.36     11.01 o
 -11   4   1      732.41      652.80     15.05 o
 -10   4   1       39.70       51.31      5.86 o
  -9   4   1      263.10      278.25     10.39 o
  -8   4   1        3.86        6.61      3.21 o
  -7   4   1     3260.92     3601.63     39.51 o
  -6   4   1     5040.16     5727.84     57.96 o
  -5   4   1      804.84      861.29     14.01 o
  -4   4   1     2236.86     2352.40     25.64 o
  -3   4   1     1253.62     1313.83     15.57 o
  -2   4   1     1422.94     1391.63     19.42 o
  -1   4   1    15919.87    17604.47    162.90 o
   0   4   1       44.73       73.15      3.59 o
   1   4   1     6752.93     6954.29     66.66 o
   2   4   1     9902.27    10668.62    107.89 o
   3   4   1     4973.41     5039.43     53.98 o
   4   4   1      731.67      776.28     12.29 o
   5   4   1      644.25      731.24     12.37 o
   6   4   1      150.87      131.92      5.24 o
   7   4   1     3319.76     3532.96     39.20 o
   8   4   1      652.75      679.87     12.64 o
   9   4   1     1932.10     1899.22     28.26 o
  10   4   1        0.15        1.28      5.24 o
  11   4   1       27.90       37.47      7.32 o
  12   4   1      258.80      282.94     13.44 o
  13   4   1      170.97      175.77     11.92 o
  14   4   1      146.10      131.80     13.06 o
  15   4   1       82.17       75.26     12.25 o
  16   4   1        8.34       30.09     11.73 o
  17   4   1      138.41      196.97     31.64 o
 -18   5   1       11.79       13.20     31.64 o
 -17   5   1       99.98      122.45     16.17 o
 -16   5   1       28.30       42.20      8.99 o
 -15   5   1       82.63       84.03     11.66 o
 -14   5   1       21.37       37.70     11.65 o
 -13   5   1       13.65       16.19      7.20 o
 -12   5   1      649.10      609.78     17.09 o
 -11   5   1        4.88        5.89      4.68 o
 -10   5   1       14.16       14.49      4.36 o
  -9   5   1      782.12      795.71     14.44 o
  -8   5   1       11.08        9.27      3.40 o
  -7   5   1      813.34      809.17     13.29 o
  -6   5   1      190.61      248.19      7.10 o
  -5   5   1      758.24      786.78     14.62 o
  -4   5   1      373.38      390.70      7.80 o
  -3   5   1       19.99       25.92      2.78 o
  -2   5   1       12.21       12.48      2.57 o
  -1   5   1     5421.69     5692.30     55.62 o
   0   5   1     4789.57     5026.63     49.58 o
   1   5   1        0.33        2.54      2.61 o
   2   5   1      256.00      250.77      5.61 o
   3   5   1      197.26      209.16      6.40 o
   4   5   1       14.16       21.17      2.78 o
   5   5   1       91.10      130.75      5.11 o
   6   5   1     2053.01     2205.41     26.09 o
   7   5   1     1336.96     1398.67     21.14 o
   8   5   1      465.82      464.79     11.85 o
   9   5   1       47.40       49.93      7.26 o
  10   5   1      145.51      129.91      9.83 o
  11   5   1       16.30       20.50      6.63 o
  12   5   1      537.29      506.74     16.63 o
  13   5   1       97.35       96.80     12.50 o
  14   5   1       20.64       31.85     10.28 o
  15   5   1      104.27       89.47     12.81 o
  16   5   1       67.19       60.63     12.45 o
  17   5   1       30.32       41.89     21.73 o
 -18   6   1        3.48        3.82     14.71 o
 -17   6   1        2.68       10.99     10.79 o
 -16   6   1       83.33       95.66     12.11 o
 -15   6   1       63.53       72.65     11.21 o
 -14   6   1        4.74        0.60      7.28 o
 -13   6   1      261.47      247.11     16.48 o
 -12   6   1       13.19        9.25      6.82 o
 -11   6   1       13.87        4.34      5.30 o
 -10   6   1        3.97        8.33      4.55 o
  -9   6   1       24.73       14.42      4.17 o
  -8   6   1       53.31       67.44      5.12 o
  -7   6   1       13.87       10.59      3.38 o
  -6   6   1      349.87      334.92      9.62 o
  -5   6   1      644.92      762.91     11.90 o
  -4   6   1      805.52      840.22     12.31 o
  -3   6   1      145.16      147.36      4.99 o
  -2   6   1    16699.26    18096.37    168.65 o
  -1   6   1      180.41      174.07      5.51 o
   0   6   1      293.11      251.02      6.34 o
   1   6   1      617.60      678.54     10.47 o
   2   6   1      387.10      415.06      7.73 o
   3   6   1      595.37      566.65     10.56 o
   4   6   1      455.61      440.42      8.16 o
   5   6   1     1499.04     1632.71     20.75 o
   6   6   1     1749.68     1879.41     27.30 o
   7   6   1      421.17      388.90     10.42 o
   8   6   1      452.30      439.28     17.01 o
   9   6   1        1.02       -4.95      4.95 o
  10   6   1       17.59       23.16      6.58 o
  11   6   1       94.35       86.83      9.12 o
  12   6   1        7.95        8.57      5.72 o
  13   6   1        0.01       -3.46      7.31 o
  14   6   1       10.76       14.30      7.47 o
  15   6   1       22.87       29.08      9.78 o
  16   6   1        0.32       24.11     12.84 o
  17   6   1       14.09       63.44     18.77 o
 -18   7   1        0.84       25.83     11.58 o
 -17   7   1      109.32      163.88     16.71 o
 -16   7   1       28.45       48.93     14.84 o
 -15   7   1       55.26       51.43      9.99 o
 -14   7   1        4.21        4.26      7.51 o
 -13   7   1       81.50       83.46     11.38 o
 -12   7   1        0.22        9.33      6.33 o
 -11   7   1      111.21       97.48     11.18 o
 -10   7   1       10.49       11.46      4.90 o
  -9   7   1       84.98       93.98      6.93 o
  -8   7   1     1088.05     1011.25     21.12 o
  -7   7   1      867.60      885.88     14.46 o
  -6   7   1       52.05       97.40      6.22 o
  -5   7   1      857.95     1055.90     15.23 o
  -4   7   1      276.02      343.44      7.78 o
  -3   7   1      212.85      178.49      5.79 o
  -2   7   1       40.20       23.08      3.17 o
  -1   7   1       73.75       72.72      4.21 o
   0   7   1      340.26      275.16      8.04 o
   1   7   1       20.96       31.42      3.53 o
   2   7   1     5143.65     5484.67     55.25 o
   3   7   1     1448.34     1442.37     19.15 o
   4   7   1     1014.72     1039.42     14.64 o
   5   7   1      871.97      888.79     13.53 o
   6   7   1     2081.42     2230.16     31.73 o
   7   7   1      564.68      569.90     15.00 o
   8   7   1      180.79      159.78     10.00 o
   9   7   1       29.33       29.82      6.99 o
  10   7   1       81.44       74.89      8.70 o
  11   7   1       18.92       18.22      6.39 o
  12   7   1      676.06      605.86     18.27 o
  13   7   1        0.35       -2.65      6.64 o
  14   7   1        1.03       11.88      9.06 o
  15   7   1        4.32       27.00     12.47 o
  16   7   1        1.13       30.13     14.00 o
  17   7   1        5.06       26.31     17.20 o
 -17   8   1       14.13       43.64     11.38 o
 -16   8   1        3.31       30.81      9.27 o
 -15   8   1        0.50        0.86      7.23 o
 -14   8   1       13.71       25.14      8.51 o
 -13   8   1       37.45       51.11      9.53 o
 -12   8   1      325.97      273.15     25.69 o
 -11   8   1        5.08        7.08      6.46 o
 -10   8   1      194.35      180.15     13.93 o
  -9   8   1       16.86       25.20      5.23 o
  -8   8   1      337.01      304.80     10.10 o
  -7   8   1      149.47      136.77      6.43 o
  -6   8   1      190.70      207.99      9.17 o
  -5   8   1     3060.02     3309.19     36.89 o
  -4   8   1     1908.01     1959.96     25.51 o
  -3   8   1      692.37      661.96     11.40 o
  -2   8   1        0.95        0.64      2.93 o
  -1   8   1      464.95      436.76      9.31 o
   0   8   1      588.93      561.23     10.36 o
   1   8   1      483.47      470.81      9.36 o
   2   8   1       26.14       12.49      3.31 o
   3   8   1       41.25       23.80      3.43 o
   4   8   1       41.28       55.84      4.19 o
   5   8   1     1418.49     1482.13     26.80 o
   6   8   1      769.16      739.75     16.98 o
   7   8   1       42.30       35.66      6.45 o
   8   8   1      593.45      497.35     14.94 o
   9   8   1      140.47      107.92      9.44 o
  10   8   1      370.10      323.48     14.28 o
  11   8   1      122.60      134.14     10.45 o
  12   8   1       45.29       45.25      8.93 o
  13   8   1      323.11      312.25     17.39 o
  14   8   1        2.31       11.39      8.45 o
  15   8   1       45.79       59.34     15.66 o
  16   8   1        1.59       -9.67     15.29 o
  17   8   1        0.14       24.92     22.55 o
 -17   9   1       39.84       41.36     17.19 o
 -16   9   1       18.03       41.70     10.08 o
 -15   9   1      166.70      192.56     24.59 o
 -14   9   1       39.18       43.08     12.67 o
 -13   9   1        5.14        3.31      8.85 o
 -12   9   1       96.48       92.14     11.55 o
 -11   9   1       78.95       71.00     10.65 o
 -10   9   1      933.64      875.69     26.66 o
  -9   9   1      650.92      634.45     19.22 o
  -8   9   1      432.50      394.92     12.76 o
  -7   9   1      133.95      176.11      9.33 o
  -6   9   1     1619.57     1567.20     22.99 o
  -5   9   1     2490.77     2627.11     31.12 o
  -4   9   1      835.04      871.24     14.22 o
  -3   9   1       65.85       59.86      4.72 o
  -2   9   1      629.26      578.06     11.05 o
  -1   9   1      348.77      342.09      8.50 o
   0   9   1     1626.13     1677.83     21.71 o
   1   9   1       33.92       42.73      4.37 o
   2   9   1      157.33      181.76      6.67 o
   3   9   1       13.17        5.08      3.28 o
   4   9   1      287.91      277.22      7.66 o
   5   9   1      515.85      476.71     11.82 o
   6   9   1        4.80        3.18      5.73 o
   7   9   1      145.19      136.93     12.29 o
   8   9   1      195.63      186.95     11.03 o
   9   9   1       31.59       36.62      7.46 o
  10   9   1        2.58        4.68      6.50 o
  11   9   1       70.44       66.37      9.36 o
  12   9   1       45.80       29.57      8.21 o
  13   9   1       88.06       95.42     12.51 o
  14   9   1       14.39       26.86     10.13 o
  15   9   1        0.16       14.69      8.49 o
  16   9   1        2.77       13.46     10.17 o
 -17  10   1       52.14       64.45     34.02 o
 -16  10   1       47.42       66.81     12.43 o
 -15  10   1        3.72       17.58      8.38 o
 -14  10   1       20.75       45.02     10.11 o
 -13  10   1        4.10        3.06      7.68 o
 -12  10   1       21.32       25.00      8.49 o
 -11  10   1        6.58        3.22      6.98 o
 -10  10   1        2.36       -2.56      6.11 o
  -9  10   1       36.54       32.80      8.59 o
  -8  10   1       20.90       23.88      6.16 o
  -7  10   1      152.36      143.63     10.53 o
  -6  10   1       17.77       16.38      4.34 o
  -5  10   1        0.33        1.53      3.68 o
  -4  10   1     1826.90     1783.96     23.59 o
  -3  10   1      101.13      146.86      6.58 o
  -2  10   1       31.62       41.95      4.53 o
  -1  10   1        2.14        4.20      3.43 o
   0  10   1      160.11      164.38      6.89 o
   1  10   1      239.03      239.25      7.91 o
   2  10   1      518.31      462.10     10.23 o
   3  10   1      483.90      553.55     11.12 o
   4  10   1       11.64       15.64      4.69 o
   5  10   1      177.94      178.29      9.90 o
   6  10   1      751.78      693.65     17.21 o
   7  10   1       25.29       35.35      6.63 o
   8  10   1       29.96       19.42      6.56 o
   9  10   1      489.01      485.32     17.81 o
  10  10   1       19.07       18.53      6.97 o
  11  10   1      118.78      142.78     12.62 o
  12  10   1        3.58        3.24     10.88 o
  13  10   1       45.10       52.45     10.17 o
  14  10   1        0.90       11.95     10.16 o
  15  10   1        6.83       32.45      9.99 o
  16  10   1       75.66       66.27     15.87 o
 -16  11   1       26.07       46.44     11.66 o
 -15  11   1        0.03       10.42      8.79 o
 -14  11   1        7.41       17.99      8.32 o
 -13  11   1        7.44       11.18      8.03 o
 -12  11   1      551.32      509.38     22.96 o
 -11  11   1      107.42       89.72     11.63 o
 -10  11   1        0.09       -4.32      9.53 o
  -9  11   1      274.30      238.98     16.43 o
  -8  11   1       15.81       22.78      7.39 o
  -7  11   1       84.58       66.48      7.56 o
  -6  11   1      243.12      266.73     11.72 o
  -5  11   1      225.38      209.24      8.18 o
  -4  11   1       32.20       30.82      4.76 o
  -3  11   1      686.16      730.08     13.70 o
  -2  11   1        0.17        2.21      4.05 o
  -1  11   1      126.46      116.26      6.49 o
   0  11   1       21.19       41.81      5.27 o
   1  11   1      150.96      150.80      7.05 o
   2  11   1       49.10       65.88      5.50 o
   3  11   1      123.31      147.21      6.92 o
   4  11   1        7.03        3.77      4.57 o
   5  11   1        3.18        5.69      5.34 o
   6  11   1      458.22      460.50     14.66 o
   7  11   1        7.19        7.23      5.88 o
   8  11   1       19.60       15.83      6.71 o
   9  11   1      198.67      194.12     11.91 o
  10  11   1       94.43       89.45     10.18 o
  11  11   1      144.24      135.84     14.76 o
  12  11   1       17.69       16.38      8.37 o
  13  11   1        3.19        2.27      7.42 o
  14  11   1        6.58       32.53      9.38 o
  15  11   1       17.12       26.73     10.64 o
  16  11   1        1.42      -15.82     20.96 o
 -16  12   1       16.62       17.02     26.70 o
 -15  12   1       41.68       53.90     11.54 o
 -14  12   1        6.08       -8.19     13.59 o
 -13  12   1        6.27        5.09      8.39 o
 -12  12   1      368.90      350.74     27.12 o
 -11  12   1       50.71       72.23     10.67 o
 -10  12   1     1292.35     1103.22     31.69 o
  -9  12   1      407.54      363.39     19.28 o
  -8  12   1       14.63       12.25      8.91 o
  -7  12   1        2.02        2.70      6.55 o
  -6  12   1      140.06      128.67      9.38 o
  -5  12   1      242.98      224.86     10.99 o
  -4  12   1        0.29       -2.62      4.30 o
  -3  12   1       52.15       57.82      5.71 o
  -2  12   1     1630.26     1602.50     23.02 o
  -1  12   1       18.80       16.84      4.80 o
   0  12   1       27.93       43.33      5.44 o
   1  12   1      666.51      605.88     12.95 o
   2  12   1      489.45      449.73     11.22 o
   3  12   1      273.79      296.02     10.80 o
   4  12   1       10.03        8.39      4.91 o
   5  12   1       52.78       65.17      7.80 o
   6  12   1       16.44       11.62      6.17 o
   7  12   1        3.92       -5.49      5.49 o
   8  12   1        9.32       14.08      6.38 o
   9  12   1        0.81       -0.44      6.05 o
  10  12   1        0.37       -1.66     15.24 o
  11  12   1        2.31       -5.15      8.56 o
  12  12   1       64.66       85.12     12.36 o
  13  12   1       31.89       61.09     11.67 o
  14  12   1       39.49       47.84     10.28 o
  15  12   1        6.82       43.52     12.67 o
 -15  13   1       82.69      100.07     14.81 o
 -14  13   1      169.30      203.26     18.75 o
 -13  13   1       65.95       68.12     14.22 o
 -12  13   1        7.77       17.83     10.11 o
 -11  13   1      136.00      142.78     14.68 o
 -10  13   1      279.17      270.24     18.52 o
  -9  13   1     1268.42     1203.77     33.35 o
  -8  13   1     2078.22     1875.72     42.91 o
  -7  13   1       72.62       80.11     10.22 o
  -6  13   1      792.55      752.51     24.17 o
  -5  13   1      584.12      525.26     15.54 o
  -4  13   1      518.46      471.85     14.44 o
  -3  13   1       28.42       28.30      5.24 o
  -2  13   1      262.02      281.07      9.99 o
  -1  13   1      335.76      315.24     10.34 o
   0  13   1     1510.08     1486.72     24.87 o
   1  13   1       98.93      100.93      7.12 o
   2  13   1     1104.66      997.66     31.94 o
   3  13   1       25.36       27.94      5.71 o
   4  13   1       36.24       50.35      7.34 o
   5  13   1      868.73      816.06     19.91 o
   6  13   1     1757.07     1686.29     31.25 o
   7  13   1       10.75        6.37      6.10 o
   8  13   1       26.40        9.60      6.33 o
   9  13   1        8.65       12.30      7.86 o
  10  13   1      123.46      116.90     13.89 o
  11  13   1      373.05      341.52     21.44 o
  12  13   1       77.85      115.51     13.71 o
  13  13   1      107.14      122.28     14.48 o
  14  13   1        0.14        3.25      7.36 o
  15  13   1       13.26       33.23     25.71 o
 -15  14   1      100.73       83.07     32.44 o
 -14  14   1        1.11        5.89     15.81 o
 -13  14   1       26.64       36.50     10.29 o
 -12  14   1       67.55       71.35     12.40 o
 -11  14   1       13.85       22.71      8.38 o
 -10  14   1       59.14       61.40     11.88 o
  -9  14   1      423.25      373.84     33.11 o
  -8  14   1      718.84      647.42     23.89 o
  -7  14   1       37.65       40.40      9.31 o
  -6  14   1       31.22       41.60     11.83 o
  -5  14   1     1515.27     1411.20     32.07 o
  -4  14   1      465.10      476.30     15.35 o
  -3  14   1      283.71      258.99     11.01 o
  -2  14   1      312.19      299.50     10.58 o
  -1  14   1        2.50        0.69      4.92 o
   0  14   1     1220.47     1247.76     29.46 o
   1  14   1     2611.22     2548.74     35.95 o
   2  14   1        3.77       -4.84      4.84 o
   3  14   1      280.02      305.92     13.12 o
   4  14   1      277.97      273.68     12.96 o
   5  14   1     1037.22      949.58     22.34 o
   6  14   1      508.46      468.35     15.76 o
   7  14   1        0.07        3.55      6.16 o
   8  14   1      161.49      166.14     15.19 o
   9  14   1      342.18      319.90     20.36 o
  10  14   1      947.91      917.60     32.11 o
  11  14   1      402.85      437.02     24.38 o
  12  14   1        1.88        2.22      8.50 o
  13  14   1       17.01       15.24      8.34 o
  14  14   1       29.88       16.82     11.64 o
 -14  15   1        7.90       17.85     10.68 o
 -13  15   1       21.02       24.13     12.10 o
 -12  15   1       47.43       45.25     10.28 o
 -11  15   1        2.45       17.60      8.44 o
 -10  15   1       55.53       50.92     10.41 o
  -9  15   1       17.27       -1.61      7.31 o
  -8  15   1       23.89       22.27      8.57 o
  -7  15   1       67.57       68.03     10.62 o
  -6  15   1      757.71      701.23     21.59 o
  -5  15   1      243.57      242.18     14.45 o
  -4  15   1        0.03       10.84      7.11 o
  -3  15   1        0.15        1.78      6.12 o
  -2  15   1        2.42       -3.26      5.54 o
  -1  15   1       12.31        6.09      5.25 o
   0  15   1      372.32      364.80     17.02 o
   1  15   1       10.85       12.09      5.78 o
   2  15   1       84.73       86.72      8.05 o
   3  15   1     1248.93     1181.17     24.88 o
   4  15   1     1306.66     1278.78     26.53 o
   5  15   1      385.54      372.49     15.48 o
   6  15   1      136.79      135.22     10.58 o
   7  15   1        1.31       18.42      8.02 o
   8  15   1        1.19       17.15      8.84 o
   9  15   1      179.88      163.39     15.83 o
  10  15   1      343.30      318.90     21.49 o
  11  15   1       15.69       12.40      9.35 o
  12  15   1       14.87       18.59      9.83 o
  13  15   1       13.92       47.22     12.55 o
 -13  16   1       14.61       11.66      9.76 o
 -12  16   1        1.44        5.50     10.85 o
 -11  16   1        2.49       19.92      8.62 o
 -10  16   1       25.96       29.91      9.35 o
  -9  16   1        0.93        4.37      7.49 o
  -8  16   1      138.32      159.65     15.16 o
  -7  16   1       33.32       24.51      8.58 o
  -6  16   1        7.10       -7.07      7.07 o
  -5  16   1      160.10      156.58     12.68 o
  -4  16   1      139.75      151.20     12.60 o
  -3  16   1      899.23      818.51     20.61 o
  -2  16   1     1076.23      985.95     20.61 o
  -1  16   1       64.97       69.68      7.59 o
   0  16   1      283.14      261.21     11.69 o
   1  16   1      347.03      345.68     15.00 o
   2  16   1      246.43      235.75     11.31 o
   3  16   1     1253.61     1234.82     26.21 o
   4  16   1     1063.11     1006.52     23.53 o
   5  16   1       31.69       34.43      8.76 o
   6  16   1      170.28      185.66     15.89 o
   7  16   1        0.26       10.41      8.40 o
   8  16   1       28.54       42.93     10.11 o
   9  16   1       21.41       20.58      8.73 o
  10  16   1       16.44       21.25      9.62 o
  11  16   1        0.02       -0.70      9.44 o
  12  16   1       56.24       45.96     15.64 o
  13  16   1       21.72       21.36     26.11 o
 -12  17   1       21.45       51.57     11.10 o
 -11  17   1        0.32       12.17      9.19 o
 -10  17   1        0.06       34.69     14.90 o
  -9  17   1       34.69       45.51     10.48 o
  -8  17   1       53.35       47.31     10.47 o
  -7  17   1      193.17      188.87     16.98 o
  -6  17   1      160.58      142.13     14.71 o
  -5  17   1     1019.31      936.18     29.38 o
  -4  17   1      361.59      347.03     17.22 o
  -3  17   1      310.32      344.68     16.76 o
  -2  17   1      479.01      461.45     15.92 o
  -1  17   1        9.35       12.66      6.13 o
   0  17   1      157.52      153.06     10.90 o
   1  17   1      206.60      216.48     11.36 o
   2  17   1      170.79      186.39     12.11 o
   3  17   1      208.24      202.35     12.57 o
   4  17   1      159.65      160.38     12.85 o
   5  17   1      165.40      186.48     16.16 o
   6  17   1      126.75      104.22     15.24 o
   7  17   1        0.50       -7.39      8.85 o
   8  17   1      160.43      177.43     16.73 o
   9  17   1      276.10      249.20     19.47 o
  10  17   1       11.67       24.71     10.46 o
  11  17   1        5.15        6.41     10.24 o
  12  17   1       12.85       41.54     20.96 o
 -12  18   1      105.78       91.77     34.41 o
 -11  18   1       32.90       45.59     11.21 o
 -10  18   1       95.37       89.58     16.16 o
  -9  18   1       49.01       53.06     11.76 o
  -8  18   1      302.77      366.24     22.72 o
  -7  18   1        1.48       14.30      8.79 o
  -6  18   1       44.69       64.14     11.32 o
  -5  18   1      124.14      106.12     13.14 o
  -4  18   1      370.66      339.44     20.13 o
  -3  18   1      946.94      844.92     24.35 o
  -2  18   1     1278.62     1145.41     32.01 o
  -1  18   1      217.94      214.06     14.01 o
   0  18   1        3.42        5.00      6.07 o
   1  18   1      406.14      400.96     16.10 o
   2  18   1      382.06      360.65     15.79 o
   3  18   1        1.18        6.24      6.26 o
   4  18   1      572.40      526.87     22.75 o
   5  18   1      425.56      417.96     22.16 o
   6  18   1      136.86      167.91     16.00 o
   7  18   1       29.84       40.90     17.87 o
   8  18   1        8.94       12.30      8.49 o
   9  18   1       27.09       30.09     10.31 o
  10  18   1       45.02       45.02     14.44 o
  11  18   1        9.38       20.58     12.28 o
 -11  19   1      214.50      239.72     46.87 o
 -10  19   1       40.22       53.46     11.31 o
  -9  19   1       53.30       48.87     11.17 o
  -8  19   1       78.00       88.06     17.70 o
  -7  19   1      538.43      508.12     25.77 o
  -6  19   1        0.18       10.25     11.42 o
  -5  19   1        7.25       -0.64      8.41 o
  -4  19   1      231.14      234.25     18.14 o
  -3  19   1       57.79       62.02     10.94 o
  -2  19   1      201.39      188.77     15.78 o
  -1  19   1      360.51      369.63     25.12 o
   0  19   1       62.68       70.91      9.87 o
   1  19   1       50.16       52.90      9.32 o
   2  19   1       60.25       62.88      9.62 o
   3  19   1      288.49      272.42     23.98 o
   4  19   1      237.42      237.72     17.94 o
   5  19   1      124.01      107.61     13.11 o
   6  19   1      576.23      555.17     25.04 o
   7  19   1        5.50       17.87      8.96 o
   8  19   1       15.64       32.27     10.36 o
   9  19   1      214.16      249.09     21.20 o
  10  19   1        1.49       10.08     10.74 o
 -10  20   1        0.22       29.12     16.02 o
  -9  20   1       54.83       96.90     14.32 o
  -8  20   1       15.28       31.08     10.46 o
  -7  20   1       79.16      104.90     15.47 o
  -6  20   1      212.84      231.29     20.44 o
  -5  20   1       74.29       80.12     12.73 o
  -4  20   1        7.46       33.18     17.17 o
  -3  20   1      145.09      158.60     15.04 o
  -2  20   1      301.29      273.91     18.72 o
  -1  20   1       24.53       14.98      8.58 o
   0  20   1        3.50        0.02      8.67 o
   1  20   1       79.49       84.85     14.30 o
   2  20   1       14.85       24.31     10.54 o
   3  20   1        7.91       15.19     10.28 o
   4  20   1       27.21       39.59      9.84 o
   5  20   1        3.60       32.90     11.93 o
   6  20   1       32.22       26.57      9.72 o
   7  20   1      324.52      350.42     23.06 o
   8  20   1      225.48      249.40     20.74 o
   9  20   1       65.37      100.31     33.62 o
  -9  21   1       45.01       78.59     21.28 o
  -8  21   1      142.31      168.76     17.73 o
  -7  21   1        0.01       12.99      9.28 o
  -6  21   1       36.05       56.19     11.80 o
  -5  21   1        6.93       17.47     13.44 o
  -4  21   1       94.55      105.46     14.67 o
  -3  21   1       14.16       44.85     10.93 o
  -2  21   1        0.18       15.88      8.81 o
  -1  21   1       22.06       22.25      8.82 o
   0  21   1        6.20       17.99     13.65 o
   1  21   1       14.43       21.60     12.44 o
   2  21   1       58.00       79.52     17.48 o
   3  21   1       53.40       62.50     12.92 o
   4  21   1       35.18       73.24     14.46 o
   5  21   1       24.62       57.56     13.89 o
   6  21   1       10.63       13.30      9.13 o
   7  21   1        6.51       24.84      9.86 o
   8  21   1       26.79       19.99     13.30 o
  -8  22   1       62.76       45.09     32.83 o
  -7  22   1      187.98      202.01     19.03 o
  -6  22   1      135.73      144.12     18.63 o
  -5  22   1        0.32       39.67     16.85 o
  -4  22   1        0.59       26.46     10.39 o
  -3  22   1        0.24       29.63     10.63 o
  -2  22   1       26.26       56.56     12.07 o
  -1  22   1        4.29        4.66     16.02 o
   0  22   1       12.89       38.02     13.97 o
   1  22   1       21.00       56.17     19.38 o
   2  22   1        0.16        2.37     17.01 o
   3  22   1        5.56       24.13     14.52 o
   4  22   1        1.14       24.94     18.93 o
   5  22   1        0.20       13.81     13.32 o
   6  22   1       28.83       61.25     15.70 o
   7  22   1      177.43      200.24     32.19 o
  -6  23   1      214.89      234.33     26.29 o
  -5  23   1       33.56       66.65     14.66 o
  -4  23   1       11.38       47.01     21.43 o
  -3  23   1       92.51       92.41     20.17 o
  -2  23   1       66.46      111.94     32.44 o
  -1  23   1        1.70        5.92     12.26 o
   0  23   1        2.12       35.20     17.40 o
   1  23   1       14.30       41.53     17.80 o
   2  23   1       42.63       60.92     21.76 o
   3  23   1       38.60       67.24     22.15 o
   4  23   1      100.85      116.35     21.37 o
   5  23   1       17.35        4.14     19.93 o
  -3  24   1      111.84      162.57     42.32 o
  -2  24   1      218.82      215.97     44.70 o
   0  24   1       34.68       39.95     17.40 o
   1  24   1        1.03       88.21     22.15 o
 -16   0   2       13.42        0.79     17.80 o
 -15   0   2       10.48        7.47     11.29 o
 -14   0   2        8.53       16.05      7.88 o
 -13   0   2      172.64      178.83     15.64 o
 -12   0   2        1.58       -1.21      6.80 o
 -11   0   2      192.78      178.19     26.49 o
 -10   0   2       20.20       21.57      6.31 o
  -9   0   2      630.72      617.77     17.44 o
  -8   0   2      333.95      309.34     11.43 o
  -7   0   2     9932.55    11587.35    158.23 o
  -6   0   2        4.84        6.46      3.55 o
  -5   0   2      478.01      437.59     11.53 o
  -4   0   2     5421.67     6077.20     84.20 o
  -3   0   2     6576.09     7162.53     97.30 o
  -2   0   2       91.21      113.56      5.75 o
  -1   0   2        0.04        9.77      3.75 o
   0   0   2    10848.22    11793.96    156.00 o
   1   0   2    34428.89    36935.40    477.88 o
   2   0   2     6662.87     7505.25    101.84 o
   3   0   2      182.28      216.03      9.32 o
   4   0   2     9941.26    10390.35    140.72 o
   5   0   2      385.96      388.67     13.41 o
   6   0   2     4233.33     4586.56     68.28 o
   7   0   2      103.06       85.67      7.61 o
   8   0   2      415.84      388.25     13.96 o
   9   0   2       33.50       43.46      9.48 o
  10   0   2       99.31      102.31     13.05 o
  11   0   2      859.03      731.36     27.54 o
  12   0   2      679.77      617.64     32.56 o
  13   0   2      459.84      436.80     31.32 o
  14   0   2       67.13      110.84     24.33 o
  15   0   2        3.16        5.14     12.03 o
  16   0   2      228.02      217.67     27.29 o
  17   0   2        1.05       17.70     13.83 o
 -18   1   2        4.56       74.36     18.20 o
 -17   1   2       23.12       29.04     13.75 o
 -16   1   2      137.95      172.61     22.91 o
 -15   1   2       21.58       26.31      7.28 o
 -14   1   2      192.84      211.94     12.50 o
 -13   1   2     1204.88     1249.55     27.08 o
 -12   1   2      855.29      840.94     21.17 o
 -11   1   2       11.89       28.78      5.16 o
 -10   1   2     1214.02     1199.43     20.82 o
  -9   1   2      161.22      150.65      6.84 o
  -8   1   2      920.33      957.86     15.11 o
  -7   1   2      217.94      184.88      6.71 o
  -6   1   2        2.75       12.98      2.80 o
  -5   1   2      932.79      877.83     15.47 o
  -4   1   2     1975.28     2158.89     33.29 o
  -3   1   2     3046.46     3277.75     33.59 o
  -2   1   2     3208.88     3448.75     34.86 o
  -1   1   2     2944.19     2981.60     30.53 o
   0   1   2    24932.68    27887.70    255.81 o
   1   1   2    35909.64    38709.17    354.17 o
   2   1   2    11894.90    12826.26    120.29 o
   3   1   2      532.20      565.51      9.33 o
   4   1   2      280.08      289.82      6.82 o
   5   1   2     1898.25     2011.88     24.03 o
   6   1   2      210.57      183.73      6.50 o
   7   1   2      611.08      604.25     11.64 o
   8   1   2      862.60      857.64     21.47 o
   9   1   2        4.41        5.13      4.77 o
  10   1   2      518.02      427.54     14.48 o
  11   1   2      270.84      259.81     16.24 o
  12   1   2        8.45        7.30      6.99 o
  13   1   2      466.98      432.63     21.90 o
  14   1   2      554.22      535.50     23.38 o
  15   1   2      324.77      343.22     21.76 o
  16   1   2       22.86       41.82     12.30 o
  17   1   2        9.33       38.20     11.40 o
 -18   2   2        3.90        0.79     15.43 o
 -17   2   2        0.02       17.70     11.62 o
 -16   2   2        8.06       16.11      7.53 o
 -15   2   2       66.59       78.40     11.70 o
 -14   2   2       82.41       81.35      9.08 o
 -13   2   2      457.87      411.58     13.32 o
 -12   2   2        0.42        3.41      4.97 o
 -11   2   2      685.28      713.76     14.77 o
 -10   2   2       42.64       31.55      4.72 o
  -9   2   2      421.89      398.04      9.79 o
  -8   2   2      490.49      552.82     12.09 o
  -7   2   2      507.95      516.81      9.84 o
  -6   2   2      152.96      157.25      5.46 o
  -5   2   2       47.53       56.95      3.41 o
  -4   2   2      411.41      453.08      9.08 o
  -3   2   2      159.46      155.77      4.27 o
  -2   2   2      409.19      396.39      6.79 o
  -1   2   2    15869.15    17160.65    159.01 o
   0   2   2    24406.07    26317.53    241.93 o
   1   2   2     7325.40     7819.44     74.65 o
   2   2   2     2742.09     2941.81     30.82 o
   3   2   2      312.57      333.59      6.80 o
   4   2   2       67.13       68.46      3.80 o
   5   2   2      224.21      234.17      6.51 o
   6   2   2      200.90      210.15      7.14 o
   7   2   2        5.94        8.46      3.54 o
   8   2   2        9.40       11.61      4.80 o
   9   2   2       20.97       26.06      5.57 o
  10   2   2      402.08      364.95     17.90 o
  11   2   2      104.03      116.26     11.36 o
  12   2   2      315.96      315.83     16.65 o
  13   2   2      512.28      526.56     27.24 o
  14   2   2      167.42      164.58     15.80 o
  15   2   2       10.87       28.08      9.03 o
  16   2   2       50.20       72.37     12.04 o
  17   2   2        0.01       20.84     11.13 o
 -19   3   2        6.60        3.56     15.43 o
 -18   3   2       16.88       34.02     17.40 o
 -17   3   2        5.28        8.80      8.97 o
 -16   3   2       22.90       45.52     12.72 o
 -15   3   2        4.78        5.65      7.33 o
 -14   3   2        0.00        3.04      5.05 o
 -13   3   2      193.74      190.32     11.25 o
 -12   3   2      270.87      273.39     11.47 o
 -11   3   2      883.50      852.48     17.83 o
 -10   3   2      166.55      198.87      8.64 o
  -9   3   2     1973.67     1969.87     25.88 o
  -8   3   2      693.99      754.52     14.00 o
  -7   3   2       51.36       40.98      4.48 o
  -6   3   2        0.88       -0.11      2.35 o
  -5   3   2     2458.28     2517.80     33.19 o
  -4   3   2      214.56      222.74      5.90 o
  -3   3   2     2075.48     2117.65     27.73 o
  -2   3   2      888.04      902.51     11.68 o
  -1   3   2     1950.82     1970.01     21.66 o
   0   3   2     4272.00     4594.75     45.54 o
   1   3   2    10771.98    11843.67    111.28 o
   2   3   2      872.85      944.44     12.44 o
   3   3   2      854.13      856.09     13.50 o
   4   3   2       36.31       38.45      4.18 o
   5   3   2      413.52      428.64     10.05 o
   6   3   2      539.05      503.76     17.98 o
   7   3   2      530.31      517.10     14.92 o
   8   3   2      528.67      514.45     13.79 o
   9   3   2      199.77      209.09     10.93 o
  10   3   2        6.18        6.46      5.62 o
  11   3   2      129.78      118.06     11.30 o
  12   3   2       32.98       24.17      8.50 o
  13   3   2       67.63       93.00     11.16 o
  14   3   2      163.22      191.84     17.02 o
  15   3   2       46.07       46.57     12.22 o
  16   3   2        2.83       25.38      9.43 o
  17   3   2        9.07       11.29      9.68 o
 -18   4   2        0.16       -8.45     11.08 o
 -17   4   2       16.43       17.37     12.54 o
 -16   4   2        5.78       15.96      9.47 o
 -15   4   2      121.28      127.88     11.64 o
 -14   4   2      216.49      209.04     15.03 o
 -13   4   2      135.38      130.40      9.98 o
 -12   4   2      786.62      808.98     19.78 o
 -11   4   2     2166.97     1912.25     66.40 o
 -10   4   2       98.62       93.77      7.32 o
  -9   4   2      267.52      256.22      8.39 o
  -8   4   2        1.61       -2.92      2.92 o
  -7   4   2      446.25      441.26      9.06 o
  -6   4   2      957.01     1041.29     15.83 o
  -5   4   2      191.58      236.35      6.69 o
  -4   4   2      652.72      658.30     12.92 o
  -3   4   2      329.60      352.67      8.89 o
  -2   4   2       25.58       25.98      2.41 o
  -1   4   2      901.14      968.21     14.10 o
   0   4   2     8108.42     8747.56     88.75 o
   1   4   2      158.48      156.31      4.71 o
   2   4   2      297.84      277.60      5.66 o
   3   4   2        7.65        7.90      3.82 o
   4   4   2      207.50      195.66      6.61 o
   5   4   2      250.41      271.79      8.22 o
   6   4   2      112.41      110.75      6.41 o
   7   4   2      121.91      135.19      7.42 o
   8   4   2       20.74       19.63      8.34 o
   9   4   2      172.80      168.87     10.59 o
  10   4   2       13.23       10.45      6.42 o
  11   4   2       93.70       83.74      8.91 o
  12   4   2      263.85      257.36     15.80 o
  13   4   2        9.42       19.21      8.14 o
  14   4   2        3.35        9.60      7.42 o
  15   4   2       20.24       28.74      9.53 o
  16   4   2        2.82       19.49     33.42 o
  17   4   2        5.13       42.60     22.35 o
 -18   5   2       10.56       16.61     20.77 o
 -17   5   2      160.06      185.58     21.52 o
 -16   5   2       93.69      128.36     18.04 o
 -15   5   2      116.81      118.60     12.88 o
 -14   5   2      148.36      128.61     14.95 o
 -13   5   2      958.69      915.81     22.05 o
 -12   5   2     2405.18     2264.73     37.28 o
 -11   5   2     2094.62     2079.86     34.38 o
 -10   5   2      907.11      856.77     19.14 o
  -9   5   2      561.75      502.92     15.17 o
  -8   5   2       13.80       38.87      4.04 o
  -7   5   2      611.25      670.33     11.39 o
  -6   5   2     2871.85     2882.31     35.17 o
  -5   5   2      674.31      692.16     11.97 o
  -4   5   2     3407.69     3435.34     43.23 o
  -3   5   2     3338.35     3456.13     42.87 o
  -2   5   2     1984.22     2133.01     25.77 o
  -1   5   2     2157.15     2178.56     24.25 o
   0   5   2      321.03      326.45      7.01 o
   1   5   2    10357.00    10718.53    102.01 o
   2   5   2     2467.55     2465.63     29.71 o
   3   5   2     1198.23     1190.01     20.12 o
   4   5   2     2196.44     2068.77     30.57 o
   5   5   2      682.70      606.95     14.51 o
   6   5   2      315.11      282.22      8.86 o
   7   5   2      490.40      431.75     13.27 o
   8   5   2      311.11      305.60     12.57 o
   9   5   2      274.98      264.40     12.55 o
  10   5   2      451.89      409.90     15.66 o
  11   5   2      119.12      130.84     10.39 o
  12   5   2      109.64      114.17     11.81 o
  13   5   2        6.11       11.53      7.78 o
  14   5   2      395.21      393.88     20.35 o
  15   5   2      124.19      134.20     15.58 o
  16   5   2       51.50       65.92     15.78 o
  17   5   2       25.53       59.33     21.36 o
 -18   6   2       38.63       45.56     13.09 o
 -17   6   2       31.32       50.36     12.92 o
 -16   6   2       11.96       45.42      8.73 o
 -15   6   2       21.64       22.65      8.02 o
 -14   6   2      346.05      298.79     18.84 o
 -13   6   2      335.52      309.39     15.75 o
 -12   6   2      995.44     1002.96     23.47 o
 -11   6   2      720.73      682.18     19.17 o
 -10   6   2       51.12       41.32      6.32 o
  -9   6   2       79.89       75.16      7.26 o
  -8   6   2       17.47       13.84      4.15 o
  -7   6   2      117.28      114.39      6.25 o
  -6   6   2      315.47      308.68      8.19 o
  -5   6   2     1127.55     1224.34     18.12 o
  -4   6   2        4.15        4.26      3.47 o
  -3   6   2     1131.18     1133.76     16.37 o
  -2   6   2      325.59      306.14      7.38 o
  -1   6   2        1.18        7.36      2.75 o
   0   6   2     2864.08     2955.37     31.98 o
   1   6   2      229.76      243.54      6.12 o
   2   6   2      514.06      490.25     10.04 o
   3   6   2       77.93       83.89      6.60 o
   4   6   2       64.12       72.06      6.69 o
   5   6   2        2.31        7.36      4.67 o
   6   6   2      226.96      245.49     16.58 o
   7   6   2      116.26      124.02      9.12 o
   8   6   2       40.72       42.14      7.16 o
   9   6   2      124.20      107.38      9.63 o
  10   6   2        3.28       -5.61      5.61 o
  11   6   2       96.95       82.35      9.04 o
  12   6   2       64.15       54.77     12.44 o
  13   6   2      211.95      204.52     16.26 o
  14   6   2       38.54       52.11     11.60 o
  15   6   2        5.83       20.99     10.13 o
  16   6   2       21.81       47.53     13.96 o
 -18   7   2       35.60       26.94     16.98 o
 -17   7   2        2.07       23.02      9.36 o
 -16   7   2       46.39       60.12     10.56 o
 -15   7   2        8.41       13.16      8.93 o
 -14   7   2      175.04      164.65     15.07 o
 -13   7   2        0.07       -0.32      6.54 o
 -12   7   2        3.75        3.85      4.94 o
 -11   7   2      262.53      246.98     12.27 o
 -10   7   2      258.08      267.26     11.97 o
  -9   7   2      126.46      104.36      8.75 o
  -8   7   2      145.84      131.61      8.69 o
  -7   7   2     1644.61     1503.88     22.62 o
  -6   7   2       30.84       25.26      3.72 o
  -5   7   2      111.68      148.84      7.20 o
  -4   7   2      826.33      990.79     15.15 o
  -3   7   2      255.95      240.97      6.13 o
  -2   7   2     1824.37     2040.74     27.02 o
  -1   7   2     4526.07     5063.77     51.71 o
   0   7   2     4147.95     4364.21     45.45 o
   1   7   2      485.79      579.46     11.68 o
   2   7   2     1666.49     1555.19     25.09 o
   3   7   2     1995.06     2037.48     28.49 o
   4   7   2      565.70      520.91     13.60 o
   5   7   2       15.52       19.69      5.50 o
   6   7   2      103.39      127.61      8.88 o
   7   7   2       88.82       74.66      8.04 o
   8   7   2        0.07        5.10      5.99 o
   9   7   2        0.23       -2.75      5.95 o
  10   7   2       89.82       90.44      9.23 o
  11   7   2       16.42       25.47      6.82 o
  12   7   2        8.06        2.72      6.31 o
  13   7   2      401.12      400.38     26.57 o
  14   7   2        4.38       33.32     10.08 o
  15   7   2       34.26       52.76     11.84 o
  16   7   2       37.97       35.02     15.28 o
 -18   8   2        5.12       22.15     27.29 o
 -17   8   2        0.23       30.72      9.74 o
 -16   8   2       26.49       42.02     10.26 o
 -15   8   2        0.66        8.79      8.91 o
 -14   8   2       68.83       97.84     12.67 o
 -13   8   2      261.92      245.66     17.29 o
 -12   8   2      266.97      257.18     16.92 o
 -11   8   2       50.41       35.99      6.78 o
 -10   8   2       98.51      106.24      9.03 o
  -9   8   2       20.65       30.56      6.13 o
  -8   8   2       22.08       21.10      5.41 o
  -7   8   2      596.25      567.52     14.60 o
  -6   8   2      577.31      537.41     13.66 o
  -5   8   2        4.94        7.23      2.72 o
  -4   8   2      251.90      232.76      6.43 o
  -3   8   2      737.76      723.06     11.80 o
  -2   8   2     1013.04     1148.59     16.16 o
  -1   8   2     7484.57     8577.79     84.29 o
   0   8   2      528.78      514.96     10.07 o
   1   8   2      272.42      321.22      9.18 o
   2   8   2      582.24      571.44     10.27 o
   3   8   2      104.70      108.60      6.00 o
   4   8   2      117.56      142.06      6.59 o
   5   8   2        6.17        9.14      5.10 o
   6   8   2      108.27      107.24      8.54 o
   7   8   2      209.28      219.56     13.83 o
   8   8   2       25.19       23.08      7.09 o
   9   8   2      174.78      163.38     11.36 o
  10   8   2       44.97       33.99      7.34 o
  11   8   2      104.08      115.55     10.43 o
  12   8   2        8.53       13.70      6.75 o
  13   8   2       17.58       13.45      7.61 o
  14   8   2       27.39       24.83     10.73 o
  15   8   2       12.55       38.23     11.49 o
  16   8   2       29.72      -19.78     19.78 o
 -17   9   2       43.76       56.83     12.30 o
 -16   9   2      217.33      231.40     19.00 o
 -15   9   2       18.84       26.71      9.48 o
 -14   9   2       69.85       89.93     11.81 o
 -13   9   2        0.06       -4.01      6.47 o
 -12   9   2        2.70        6.52      6.30 o
 -11   9   2      141.03      134.59     19.04 o
 -10   9   2       68.28       77.19      8.25 o
  -9   9   2     1412.33     1384.56     26.19 o
  -8   9   2      858.77      843.31     30.10 o
  -7   9   2      347.29      304.41     11.68 o
  -6   9   2     1398.50     1342.86     24.07 o
  -5   9   2      479.64      483.98     15.92 o
  -4   9   2      208.99      218.50      6.82 o
  -3   9   2      901.69      876.08     18.61 o
  -2   9   2     1143.22     1153.45     16.76 o
  -1   9   2     8152.25     9006.47     88.91 o
   0   9   2      448.77      440.91      9.74 o
   1   9   2      480.30      558.97     10.91 o
   2   9   2      362.45      365.14      9.14 o
   3   9   2        5.70        8.32      3.91 o
   4   9   2      808.51      744.73     17.33 o
   5   9   2      191.82      183.89     10.41 o
   6   9   2        0.07        1.64      5.77 o
   7   9   2      336.09      297.08     13.30 o
   8   9   2      319.64      318.17     14.21 o
   9   9   2      663.34      640.19     18.66 o
  10   9   2       50.26       47.16      7.89 o
  11   9   2        5.86        3.89      6.38 o
  12   9   2      243.15      228.76     14.22 o
  13   9   2      205.71      212.47     21.60 o
  14   9   2       13.13        3.69     10.51 o
  15   9   2       52.30       52.55     16.72 o
  16   9   2        0.54       39.16     27.69 o
 -17  10   2       25.12       35.85     22.99 o
 -16  10   2       12.88       46.44     11.22 o
 -15  10   2        8.92       12.75      9.68 o
 -14  10   2       19.92       24.82      7.92 o
 -13  10   2        5.57        7.08      7.55 o
 -12  10   2        1.12       18.37      7.56 o
 -11  10   2       50.36       47.33     10.16 o
 -10  10   2      128.13      125.27      9.75 o
  -9  10   2     1126.32     1105.31     25.33 o
  -8  10   2     1197.01     1154.48     33.46 o
  -7  10   2       24.40       14.02      5.52 o
  -6  10   2        7.78       17.20      5.40 o
  -5  10   2        4.00        4.47      4.84 o
  -4  10   2      748.28      759.04     13.34 o
  -3  10   2        0.93        5.89      3.33 o
  -2  10   2        1.87        0.62      3.22 o
  -1  10   2       38.66       60.77      5.02 o
   0  10   2        0.62        2.50      3.46 o
   1  10   2      101.98      116.12      6.88 o
   2  10   2        1.35        2.05      3.91 o
   3  10   2       89.04      109.14      6.91 o
   4  10   2      829.77      864.62     19.43 o
   5  10   2      592.38      547.70     15.74 o
   6  10   2      386.84      373.67     14.27 o
   7  10   2        0.26       -0.64      5.71 o
   8  10   2       91.91       86.34      9.37 o
   9  10   2      169.93      173.09     11.80 o
  10  10   2        2.53        4.69      6.27 o
  11  10   2      126.31      122.72     11.15 o
  12  10   2        0.61        9.94      7.37 o
  13  10   2        1.50       15.28      7.51 o
  14  10   2        8.94       30.73     10.50 o
  15  10   2        8.24       23.60     14.23 o
 -17  11   2        6.79       45.49     15.82 o
 -16  11   2       15.18       44.10     11.23 o
 -15  11   2      169.36      170.53     16.71 o
 -14  11   2       78.45      111.75     12.93 o
 -13  11   2      111.54      128.47     20.67 o
 -12  11   2      217.79      182.39     15.81 o
 -11  11   2      776.13      637.03     26.95 o
 -10  11   2      106.03       95.77     11.78 o
  -9  11   2       14.43        8.99      5.66 o
  -8  11   2        0.31        4.15      5.46 o
  -7  11   2      698.27      654.53     17.36 o
  -6  11   2      717.86      647.62     18.55 o
  -5  11   2      776.07      716.48     17.24 o
  -4  11   2     1330.07     1224.87     24.26 o
  -3  11   2       47.72       43.35      4.85 o
  -2  11   2      221.16      226.21      8.10 o
  -1  11   2     2623.79     2567.15     31.63 o
   0  11   2       35.39       29.65      4.64 o
   1  11   2      337.62      347.15      9.64 o
   2  11   2     1363.33     1273.99     25.70 o
   3  11   2     3856.80     3783.68     58.02 o
   4  11   2     1169.70     1092.31     25.63 o
   5  11   2      490.36      446.48     14.77 o
   6  11   2     1230.79     1215.62     35.53 o
   7  11   2       16.96       16.11      6.84 o
   8  11   2       40.01       48.65      9.23 o
   9  11   2      715.67      668.38     19.46 o
  10  11   2      771.54      731.76     20.99 o
  11  11   2      802.33      707.13     23.66 o
  12  11   2      479.08      468.50     42.02 o
  13  11   2        4.18       25.69     19.49 o
  14  11   2        3.68       40.65     12.92 o
  15  11   2        0.25       15.82     23.34 o
 -16  12   2       38.73       34.02     15.10 o
 -15  12   2        3.06       13.70     11.19 o
 -14  12   2        9.78       14.57     10.12 o
 -13  12   2        1.04       16.01      7.56 o
 -12  12   2       97.16      107.47     14.37 o
 -11  12   2      175.16      151.72     17.24 o
 -10  12   2       72.60       56.52      9.89 o
  -9  12   2       21.53       37.97      7.89 o
  -8  12   2        0.46        4.81      5.84 o
  -7  12   2       65.80       60.65      7.81 o
  -6  12   2        6.04       -2.80      6.63 o
  -5  12   2       24.99       27.16      6.58 o
  -4  12   2        2.69       -3.47      5.26 o
  -3  12   2      109.55      103.33      7.48 o
  -2  12   2      166.44      169.84      7.91 o
  -1  12   2       13.83       15.64      4.71 o
   0  12   2      181.05      197.66      8.40 o
   1  12   2       12.38       21.82      5.32 o
   2  12   2        8.03        8.45      4.91 o
   3  12   2       23.31       28.84      6.74 o
   4  12   2      275.62      248.31     12.30 o
   5  12   2        9.61       13.69      6.29 o
   6  12   2      403.83      413.27     15.07 o
   7  12   2       97.94      108.31      9.85 o
   8  12   2       10.05       11.17      6.12 o
   9  12   2       86.17       95.91      9.97 o
  10  12   2        8.13       23.99      7.45 o
  11  12   2      126.23      124.32     12.62 o
  12  12   2        3.14        8.72      8.80 o
  13  12   2        2.60       -4.53      7.54 o
  14  12   2        1.10        3.03      9.55 o
 -15  13   2       61.37       50.73     11.09 o
 -14  13   2        0.77        2.46      7.83 o
 -13  13   2       56.79       63.67     11.76 o
 -12  13   2        3.03       10.22      7.50 o
 -11  13   2        8.13       -4.14      6.66 o
 -10  13   2        4.82       10.77      7.63 o
  -9  13   2       11.59       15.29      9.80 o
  -8  13   2       41.45       46.33      8.48 o
  -7  13   2        3.22        6.10      5.81 o
  -6  13   2        2.52        0.95      5.89 o
  -5  13   2       90.52       88.63      8.96 o
  -4  13   2        1.17       -2.59      5.45 o
  -3  13   2      433.47      425.09     14.29 o
  -2  13   2        0.93        0.46      4.81 o
  -1  13   2        0.22       -4.27      4.27 o
   0  13   2      147.38      159.10      9.04 o
   1  13   2       74.74       84.00      7.50 o
   2  13   2        1.40        3.47      5.01 o
   3  13   2      462.02      409.37     14.43 o
   4  13   2      569.34      545.19     17.94 o
   5  13   2      301.09      306.56     14.00 o
   6  13   2       21.67       18.28      6.68 o
   7  13   2      250.29      273.95     14.02 o
   8  13   2        2.88        4.49      5.77 o
   9  13   2       76.75       93.11     13.82 o
  10  13   2      252.22      245.02     16.37 o
  11  13   2      248.69      242.83     23.28 o
  12  13   2       80.16       96.03     13.90 o
  13  13   2        4.74        0.48      8.18 o
  14  13   2       30.14       64.02     19.68 o
 -15  14   2       41.97       58.94     20.57 o
 -14  14   2       12.72       15.43      9.37 o
 -13  14   2       20.47       34.42      9.47 o
 -12  14   2        4.95       16.91      7.99 o
 -11  14   2       34.54       54.65     13.99 o
 -10  14   2      296.12      256.86     18.48 o
  -9  14   2     1005.40      870.10     33.65 o
  -8  14   2       28.28       20.58      7.48 o
  -7  14   2       47.00       53.32      8.91 o
  -6  14   2       25.12       24.88      9.23 o
  -5  14   2        2.49       -5.31      5.31 o
  -4  14   2       48.65       41.10      7.54 o
  -3  14   2      149.10      160.91     10.82 o
  -2  14   2       52.08       47.12      8.28 o
  -1  14   2        3.81        2.99      5.35 o
   0  14   2       92.78       77.97      7.54 o
   1  14   2       32.75       31.07      6.52 o
   2  14   2      159.13      153.85     10.67 o
   3  14   2       53.12       43.90      7.81 o
   4  14   2      773.65      743.33     19.75 o
   5  14   2        2.93        7.15      6.63 o
   6  14   2       45.60       58.14      8.18 o
   7  14   2        0.50        3.71      5.87 o
   8  14   2        2.46        3.84      6.99 o
   9  14   2        5.01       19.94      7.46 o
  10  14   2       32.27       39.59     10.49 o
  11  14   2       77.06       45.97     11.43 o
  12  14   2       19.08       14.40     10.07 o
  13  14   2        0.95        2.57     10.56 o
  14  14   2        1.34        5.14     27.29 o
 -14  15   2       66.98       64.71     16.66 o
 -13  15   2       27.25       39.33     13.35 o
 -12  15   2        8.90       21.12      8.88 o
 -11  15   2       34.89       30.28      9.28 o
 -10  15   2      214.37      206.83     17.22 o
  -9  15   2      172.08      146.34     19.64 o
  -8  15   2     1381.69     1272.73     35.48 o
  -7  15   2      126.97      114.77     11.62 o
  -6  15   2        1.24        2.92      6.78 o
  -5  15   2      234.21      246.61     13.07 o
  -4  15   2      648.99      641.63     25.27 o
  -3  15   2      812.78      768.03     19.96 o
  -2  15   2     1869.68     1799.38     32.90 o
  -1  15   2     1872.05     1799.17     31.69 o
   0  15   2      455.89      483.13     16.05 o
   1  15   2       78.90       84.79      7.99 o
   2  15   2      354.76      339.28     14.46 o
   3  15   2      619.27      549.66     17.10 o
   4  15   2        1.22        1.97      5.84 o
   5  15   2      287.08      290.21     14.47 o
   6  15   2      575.98      544.68     18.17 o
   7  15   2      203.54      210.45     13.25 o
   8  15   2       65.62       81.17     10.50 o
   9  15   2       33.63       60.60     10.63 o
  10  15   2        0.04       11.37      8.56 o
  11  15   2      100.51      101.97     14.59 o
  12  15   2      235.20      229.86     22.55 o
  13  15   2      130.07      157.83     36.79 o
 -13  16   2        1.22       25.14      9.87 o
 -12  16   2       87.81      134.56     14.44 o
 -11  16   2       12.72       31.19      8.71 o
 -10  16   2       69.95       74.57     11.43 o
  -9  16   2       33.51       55.04     10.34 o
  -8  16   2       29.79       46.52     10.55 o
  -7  16   2      127.42      122.31     12.44 o
  -6  16   2       70.95       61.54     10.66 o
  -5  16   2      145.43      129.49     11.99 o
  -4  16   2       60.97       52.63      8.12 o
  -3  16   2      256.12      259.47     13.32 o
  -2  16   2      240.09      260.98     14.73 o
  -1  16   2      768.67      723.63     21.42 o
   0  16   2      135.56      115.76      9.71 o
   1  16   2       97.81      115.60     10.97 o
   2  16   2        0.15        4.00      5.82 o
   3  16   2       33.04       52.63      8.10 o
   4  16   2       95.45       81.15      9.15 o
   5  16   2      364.47      361.00     16.21 o
   6  16   2        3.92       11.60      6.43 o
   7  16   2       34.38       43.56      8.68 o
   8  16   2        0.36        0.40      7.86 o
   9  16   2       35.05       31.85      9.91 o
  10  16   2       16.46        7.12     10.28 o
  11  16   2        3.34       11.60     10.34 o
  12  16   2        0.23        2.22     13.82 o
 -12  17   2       79.54       80.35     11.81 o
 -11  17   2      124.61      144.68     14.93 o
 -10  17   2       72.85       90.03     12.50 o
  -9  17   2      256.75      223.70     21.64 o
  -8  17   2       20.06       26.02     14.02 o
  -7  17   2       15.97        7.52     10.05 o
  -6  17   2      559.83      537.49     21.25 o
  -5  17   2      565.75      537.50     20.36 o
  -4  17   2      101.60      120.96     11.91 o
  -3  17   2       69.96       73.37      9.48 o
  -2  17   2       65.78       64.90      9.34 o
  -1  17   2      159.32      148.57     16.00 o
   0  17   2      153.52      147.03     14.34 o
   1  17   2      161.79      173.73     13.15 o
   2  17   2       80.99       88.02     10.46 o
   3  17   2       19.23       24.81      6.94 o
   4  17   2      101.59      114.37     10.53 o
   5  17   2        3.58       19.29      6.71 o
   6  17   2       12.32       19.92     10.51 o
   7  17   2        6.38       30.19      9.69 o
   8  17   2      190.46      200.49     17.86 o
   9  17   2      217.88      237.29     19.73 o
  10  17   2       10.67        2.72      9.90 o
  11  17   2        1.71       31.03     11.71 o
 -12  18   2        9.56        0.00     21.76 o
 -11  18   2        9.78       24.41     10.90 o
 -10  18   2        0.32       16.05      8.75 o
  -9  18   2        1.88       24.53      9.50 o
  -8  18   2        0.21        6.76      7.46 o
  -7  18   2        7.29       16.39      8.18 o
  -6  18   2      150.26      149.26     15.30 o
  -5  18   2      125.42      124.91     12.49 o
  -4  18   2      440.24      389.73     21.43 o
  -3  18   2       25.89       26.77      7.89 o
  -2  18   2      100.69       86.43     10.43 o
  -1  18   2       15.62       19.11      7.53 o
   0  18   2       28.82       27.71      9.73 o
   1  18   2        0.70       15.63      9.05 o
   2  18   2        5.48       12.39      7.45 o
   3  18   2       12.53       15.81      7.28 o
   4  18   2       40.28       58.64      8.82 o
   5  18   2       10.57       14.65      6.94 o
   6  18   2       15.71       26.34      9.22 o
   7  18   2      157.41      131.59     15.12 o
   8  18   2        4.28       20.56      9.75 o
   9  18   2        0.67        4.78     10.06 o
  10  18   2        0.33        3.75     10.88 o
  11  18   2       28.01       42.32     22.15 o
 -11  19   2      169.30      184.33     41.53 o
 -10  19   2       84.67      103.58     14.46 o
  -9  19   2       61.85       65.11     12.35 o
  -8  19   2        8.88       24.62      9.10 o
  -7  19   2        3.44       14.83     11.76 o
  -6  19   2       18.56       28.27      9.34 o
  -5  19   2       64.46       69.14     11.67 o
  -4  19   2        1.76        2.46      8.13 o
  -3  19   2       36.05       27.68      9.63 o
  -2  19   2        9.32       21.66      8.13 o
  -1  19   2      100.51       95.02     12.73 o
   0  19   2      109.23       93.27     13.04 o
   1  19   2        4.28        9.13      8.72 o
   2  19   2        0.11       15.76      8.27 o
   3  19   2       46.43       51.20      9.89 o
   4  19   2      128.11      129.37     12.73 o
   5  19   2       52.32       50.20     11.68 o
   6  19   2       31.95       57.88     17.36 o
   7  19   2        3.55        6.65     10.33 o
   8  19   2        0.00       18.19     10.80 o
   9  19   2        8.77       12.52     11.45 o
  10  19   2       66.59       83.46     24.92 o
 -10  20   2        3.52       -6.72     24.52 o
  -9  20   2       10.97        9.17      9.57 o
  -8  20   2       10.35       26.30     13.13 o
  -7  20   2       44.01       71.56     16.79 o
  -6  20   2       19.82       33.25     10.73 o
  -5  20   2        7.22       22.68     12.28 o
  -4  20   2        5.36       12.02      9.02 o
  -3  20   2        1.67        1.57      8.34 o
  -2  20   2       20.77       16.82      8.79 o
  -1  20   2        0.07        8.61      8.52 o
   0  20   2        4.86       22.13      9.17 o
   1  20   2       21.89       50.80     11.14 o
   2  20   2        4.60       19.26      9.71 o
   3  20   2        2.71       21.12     12.73 o
   4  20   2        3.08       26.56     10.93 o
   5  20   2       88.70       92.86     15.29 o
   6  20   2       42.50       64.00     14.25 o
   7  20   2        0.33       20.40      9.84 o
   8  20   2        5.26       22.84     12.53 o
   9  20   2       17.92       40.74     19.38 o
  -9  21   2       36.24        6.72     25.71 o
  -8  21   2      132.36      159.75     17.80 o
  -7  21   2       85.12       78.14     15.99 o
  -6  21   2      144.40      141.22     17.99 o
  -5  21   2       23.05       48.61     11.95 o
  -4  21   2       55.28       83.34     12.30 o
  -3  21   2      169.88      174.41     16.00 o
  -2  21   2      439.32      421.05     27.82 o
  -1  21   2      241.75      247.88     22.42 o
   0  21   2       87.47      125.39     14.10 o
   1  21   2      254.72      274.36     25.93 o
   2  21   2      371.47      368.02     26.32 o
   3  21   2      230.95      259.55     37.78 o
   4  21   2       53.29       85.26     15.46 o
   5  21   2       14.45       27.46     14.02 o
   6  21   2        2.29        9.29     14.97 o
   7  21   2       82.49       63.65     22.13 o
  -7  22   2        5.99       32.13     12.16 o
  -6  22   2        4.88       23.43     14.66 o
  -5  22   2       37.34       48.93     16.08 o
  -4  22   2        8.40       20.07     10.75 o
  -3  22   2       19.98       51.21     13.54 o
  -2  22   2        0.52       14.64     12.68 o
  -1  22   2       51.62       65.41     13.11 o
   0  22   2        0.45       40.94     12.45 o
   1  22   2      115.39      150.72     34.02 o
   2  22   2        8.67       29.83     15.07 o
   3  22   2       23.01       46.49     17.46 o
   4  22   2       25.05       80.53     23.93 o
   5  22   2       96.28       55.77     33.23 o
   6  22   2        7.52      -16.22     23.73 o
  -6  23   2       17.35       47.47     18.59 o
  -5  23   2      102.73      131.63     19.44 o
  -4  23   2       11.30       31.65     18.00 o
  -3  23   2        0.21       13.95     14.55 o
  -2  23   2        2.08       55.50     23.34 o
  -1  23   2        5.42       28.89     16.51 o
   0  23   2       95.46      108.08     20.72 o
   1  23   2        5.79       41.93     20.17 o
   2  23   2        1.47       10.97     24.13 o
   3  23   2        1.56        2.37     28.88 o
   4  23   2       14.89       12.66     30.06 o
  -1  24   2       91.91      153.48     31.25 o
 -19   1   3        4.95       45.49     18.20 o
 -18   1   3       97.62       84.47     23.04 o
 -17   1   3      193.46      239.83     21.53 o
 -16   1   3       23.43       29.24     11.93 o
 -15   1   3        5.20       -2.60      6.08 o
 -14   1   3        3.34       11.34      6.09 o
 -13   1   3      786.29      723.31     23.31 o
 -12   1   3        2.41        3.56      5.21 o
 -11   1   3        0.14        6.73      4.28 o
 -10   1   3      117.91      129.47      6.95 o
  -9   1   3      451.55      432.19     10.15 o
  -8   1   3     1608.21     1735.59     22.95 o
  -7   1   3       14.09       31.74      3.80 o
  -6   1   3     1745.75     2091.80     25.05 o
  -5   1   3      346.14      370.92      8.21 o
  -4   1   3      104.43      126.27      4.99 o
  -3   1   3     1299.94     1309.51     20.13 o
  -2   1   3     1782.60     1677.87     20.07 o
  -1   1   3      477.49      499.23      8.93 o
   0   1   3     1663.78     1693.76     20.35 o
   1   1   3     2469.30     2670.01     29.49 o
   2   1   3     3500.77     3779.51     39.87 o
   3   1   3      311.09      313.62      7.83 o
   4   1   3      152.78      164.36      6.29 o
   5   1   3      732.01      738.03     13.16 o
   6   1   3      490.88      469.28     11.43 o
   7   1   3        9.99        4.90      4.67 o
   8   1   3      292.49      288.85     12.34 o
   9   1   3       11.88        3.83      6.68 o
  10   1   3        2.22        5.35      6.75 o
  11   1   3       57.09       36.72      9.88 o
  12   1   3      251.66      242.61     18.27 o
  13   1   3        7.50       23.04      8.69 o
  14   1   3        5.74       19.38      8.94 o
  15   1   3       44.76       39.17     10.69 o
  16   1   3        7.46        5.58      9.30 o
 -19   2   3      194.01      249.60     37.18 o
 -18   2   3      168.42      213.20     40.74 o
 -17   2   3       28.20       29.08     11.69 o
 -16   2   3      156.55      171.05     15.41 o
 -15   2   3       57.59       74.82      9.95 o
 -14   2   3       48.64       41.48      7.77 o
 -13   2   3      148.25      169.93     16.05 o
 -12   2   3      229.53      260.23     12.40 o
 -11   2   3      425.72      398.61     13.52 o
 -10   2   3      175.96      174.77      9.46 o
  -9   2   3     1023.65      940.41     17.06 o
  -8   2   3        9.66        2.84      3.20 o
  -7   2   3      346.23      339.24      8.46 o
  -6   2   3     6984.85     7838.06     77.72 o
  -5   2   3     3549.40     3819.79     40.42 o
  -4   2   3       34.26       39.36      3.24 o
  -3   2   3      202.67      181.31      6.77 o
  -2   2   3     2710.31     2745.73     29.94 o
  -1   2   3     1951.05     2010.99     23.25 o
   0   2   3      318.67      323.98      8.80 o
   1   2   3      404.90      436.53      8.58 o
   2   2   3      187.94      206.47      6.47 o
   3   2   3      496.38      440.66      9.17 o
   4   2   3      210.04      213.21      6.81 o
   5   2   3      243.72      224.52      7.33 o
   6   2   3       28.01       23.63      4.97 o
   7   2   3      180.76      157.58      8.40 o
   8   2   3      440.05      427.50     14.28 o
   9   2   3       53.41       53.36      8.86 o
  10   2   3       65.27       58.83      9.36 o
  11   2   3      175.67      158.25     12.60 o
  12   2   3      120.96      125.82     13.91 o
  13   2   3       42.10       47.05     10.76 o
  14   2   3       80.31       96.08     15.24 o
  15   2   3       52.85       71.87     13.21 o
  16   2   3        2.05        5.03     12.79 o
 -19   3   3        8.04       34.02     15.03 o
 -18   3   3        3.26       27.17     10.06 o
 -17   3   3       14.30       18.02      9.79 o
 -16   3   3       81.56      109.72     15.46 o
 -15   3   3        0.69        5.73      6.37 o
 -14   3   3       10.78       45.27      7.81 o
 -13   3   3      212.52      171.80     12.23 o
 -12   3   3       97.89       78.82      8.20 o
 -11   3   3      232.59      229.25     11.52 o
 -10   3   3        8.82        7.23      5.12 o
  -9   3   3      687.74      608.43     14.22 o
  -8   3   3      370.51      371.87      8.74 o
  -7   3   3       48.61       70.32      4.17 o
  -6   3   3     3132.55     3434.06     37.35 o
  -5   3   3     2458.47     2576.19     30.09 o
  -4   3   3     1260.75     1354.26     17.05 o
  -3   3   3      943.94      919.45     12.93 o
  -2   3   3     1644.34     1669.21     22.07 o
  -1   3   3       41.08       37.56      3.47 o
   0   3   3      360.23      319.83      7.31 o
   1   3   3      474.32      491.76      9.14 o
   2   3   3      145.95      160.48      5.65 o
   3   3   3      574.44      597.81     10.53 o
   4   3   3     4341.20     4480.81     47.21 o
   5   3   3      168.42      140.39      7.13 o
   6   3   3      109.93      116.18      7.20 o
   7   3   3      217.89      229.62     10.94 o
   8   3   3       18.32       23.63      6.44 o
   9   3   3      323.80      299.83     13.28 o
  10   3   3      343.41      314.48     18.03 o
  11   3   3      373.08      360.37     17.58 o
  12   3   3        3.76       -2.95      7.22 o
  13   3   3       14.80       22.67      9.40 o
  14   3   3        3.59        5.93      8.87 o
  15   3   3       16.01       16.56     11.19 o
  16   3   3        0.33       10.83      9.48 o
 -18   4   3        6.96       25.06     10.98 o
 -17   4   3        2.97       42.77     11.02 o
 -16   4   3       18.44       25.99     10.96 o
 -15   4   3       85.14      112.64     12.61 o
 -14   4   3      192.56      177.06     11.67 o
 -13   4   3       21.62       14.40      5.49 o
 -12   4   3        7.51       15.82      5.46 o
 -11   4   3      493.24      488.84     15.28 o
 -10   4   3      143.84      138.78      9.44 o
  -9   4   3     1511.77     1406.00     25.20 o
  -8   4   3       37.28       37.64      4.79 o
  -7   4   3      522.71      541.96     11.73 o
  -6   4   3      962.95      926.21     15.21 o
  -5   4   3       94.47       88.93      6.26 o
  -4   4   3      464.46      418.44     10.67 o
  -3   4   3     1090.45     1052.00     19.36 o
  -2   4   3      228.68      237.47      6.16 o
  -1   4   3     2131.41     2132.27     28.76 o
   0   4   3      186.62      216.46      9.01 o
   1   4   3      159.26      162.97      5.90 o
   2   4   3      941.55     1036.10     14.89 o
   3   4   3      307.85      291.97      7.09 o
   4   4   3       93.23      101.15      5.91 o
   5   4   3        9.72        6.20      4.07 o
   6   4   3     1129.50     1147.50     22.45 o
   7   4   3      257.83      271.51     12.11 o
   8   4   3       66.71       46.49      7.58 o
   9   4   3       58.87       44.82      7.71 o
  10   4   3      114.80      117.89     11.54 o
  11   4   3       99.62      100.70     13.63 o
  12   4   3      140.90      143.14     13.09 o
  13   4   3       50.01       45.01     10.19 o
  14   4   3      121.82      118.18     14.34 o
  15   4   3       80.03       88.60     13.32 o
  16   4   3        6.62        9.15     20.62 o
 -18   5   3       25.59       44.96     12.00 o
 -17   5   3      146.24      190.98     18.87 o
 -16   5   3       31.66       44.15     11.50 o
 -15   5   3       22.36       22.50      8.67 o
 -14   5   3       46.55       44.30      7.40 o
 -13   5   3       61.24       70.41      8.12 o
 -12   5   3      349.38      341.26     14.14 o
 -11   5   3      611.91      579.31     16.56 o
 -10   5   3        0.60       -1.21      4.99 o
  -9   5   3       95.21       85.52      7.79 o
  -8   5   3      842.59      853.07     18.31 o
  -7   5   3      408.36      432.58     12.26 o
  -6   5   3      121.07      138.49      7.69 o
  -5   5   3       94.66       93.25      6.63 o
  -4   5   3        0.18        4.99      3.69 o
  -3   5   3     2317.86     2441.15     29.95 o
  -2   5   3     2492.16     2694.81     29.96 o
  -1   5   3        2.25        6.72      2.78 o
   0   5   3      556.92      578.80     11.28 o
   1   5   3     1110.56     1147.01     15.86 o
   2   5   3       59.69       83.74      4.26 o
   3   5   3       23.27       30.37      3.70 o
   4   5   3      465.93      427.40     12.53 o
   5   5   3        2.01       -1.03      4.70 o
   6   5   3      194.16      199.28     11.97 o
   7   5   3     1239.99     1174.14     26.05 o
   8   5   3      457.86      433.23     15.00 o
   9   5   3      151.52      146.78     11.04 o
  10   5   3      593.46      570.59     17.69 o
  11   5   3      422.48      376.38     18.57 o
  12   5   3       40.46       31.62      8.78 o
  13   5   3      152.43      136.28     13.53 o
  14   5   3       44.48       62.16     14.40 o
  15   5   3       22.50       23.88      9.94 o
  16   5   3       30.88       44.70     20.17 o
 -18   6   3        8.03       31.27     12.31 o
 -17   6   3        0.48       12.42     13.02 o
 -16   6   3        1.83       23.09      9.45 o
 -15   6   3        0.79       14.03      6.62 o
 -14   6   3       22.06       16.86      5.88 o
 -13   6   3       13.60       24.68      6.11 o
 -12   6   3      573.51      560.09     16.82 o
 -11   6   3      127.51      158.30     10.66 o
 -10   6   3      348.10      299.36     13.65 o
  -9   6   3      158.15      159.76      9.94 o
  -8   6   3      354.18      368.80     13.88 o
  -7   6   3      123.65      143.07      8.66 o
  -6   6   3       77.35       91.68      7.10 o
  -5   6   3      571.72      551.95     13.45 o
  -4   6   3      186.43      188.72     13.97 o
  -3   6   3       46.78       62.92      4.49 o
  -2   6   3      348.05      307.27      7.23 o
  -1   6   3     1249.48     1387.93     20.28 o
   0   6   3      308.76      325.69      7.85 o
   1   6   3       74.29       57.81      4.11 o
   2   6   3      724.14      669.95     11.45 o
   3   6   3       14.67        8.34      4.71 o
   4   6   3       32.09       34.94      6.06 o
   5   6   3      375.66      391.15     13.12 o
   6   6   3      590.30      533.25     34.17 o
   7   6   3       56.33       59.78      7.79 o
   8   6   3        5.58        7.09      6.52 o
   9   6   3      352.95      355.93     15.19 o
  10   6   3        5.41       -1.54      5.75 o
  11   6   3       51.40       46.35      9.57 o
  12   6   3        0.07       18.71      8.27 o
  13   6   3       15.98       19.51      8.39 o
  14   6   3        0.07       11.92      8.76 o
  15   6   3       50.25       77.39     24.65 o
  16   6   3       35.37       40.74     18.59 o
 -18   7   3       14.95      -13.90     41.93 o
 -17   7   3       31.61       41.07     13.52 o
 -16   7   3       80.78      115.03     16.34 o
 -15   7   3       40.14       44.74     10.12 o
 -14   7   3       15.75       25.37      8.82 o
 -13   7   3       16.06       17.98      6.19 o
 -12   7   3      136.43      119.51      9.97 o
 -11   7   3        4.52        7.83      5.61 o
 -10   7   3        7.56        4.74      5.34 o
  -9   7   3        1.98        9.39      5.23 o
  -8   7   3        0.39       -4.63      4.63 o
  -7   7   3      635.47      585.50     15.17 o
  -6   7   3       52.42       57.59      6.38 o
  -5   7   3       87.34       69.11      6.65 o
  -4   7   3      209.64      227.01      9.34 o
  -3   7   3       53.79       52.58      4.52 o
  -2   7   3      387.01      315.61      7.70 o
  -1   7   3     2541.54     2497.20     29.14 o
   0   7   3      275.75      268.30      7.51 o
   1   7   3      230.47      267.19      7.36 o
   2   7   3      182.35      182.33      9.73 o
   3   7   3     1050.15     1062.77     20.91 o
   4   7   3      127.73      143.92      9.17 o
   5   7   3      397.85      371.97     13.50 o
   6   7   3       39.50       45.25      7.25 o
   7   7   3        6.79       12.68      6.58 o
   8   7   3      766.60      699.33     22.56 o
   9   7   3      258.49      256.92     13.64 o
  10   7   3       32.72       31.96      8.47 o
  11   7   3        0.08       -1.70      7.94 o
  12   7   3      145.04      166.52     14.62 o
  13   7   3      205.82      198.49     15.39 o
  14   7   3        2.60       13.93      8.29 o
  15   7   3        0.03       19.22     13.48 o
 -18   8   3        0.01      -19.38     30.06 o
 -17   8   3        0.04        2.04     10.82 o
 -16   8   3       43.41       60.26     11.93 o
 -15   8   3      211.91      193.48     16.46 o
 -14   8   3      222.20      223.42     17.17 o
 -13   8   3       26.61       30.50      6.75 o
 -12   8   3        5.38        0.17      5.96 o
 -11   8   3      178.13      201.54     13.12 o
 -10   8   3      229.03      195.78     11.54 o
  -9   8   3      191.78      196.46     11.17 o
  -8   8   3      428.03      420.05     13.66 o
  -7   8   3      215.10      206.85     10.56 o
  -6   8   3     1523.59     1356.96     24.46 o
  -5   8   3        5.69        8.99      4.64 o
  -4   8   3      201.95      168.08      8.94 o
  -3   8   3      180.68      202.83      6.35 o
  -2   8   3      109.53       96.64      5.14 o
  -1   8   3     1130.88     1060.36     15.93 o
   0   8   3      995.11      953.56     16.48 o
   1   8   3      171.00      176.55      6.38 o
   2   8   3      640.10      607.02     12.70 o
   3   8   3      610.53      599.08     15.58 o
   4   8   3     1118.72     1022.43     26.32 o
   5   8   3      580.27      506.99     15.43 o
   6   8   3       18.06       25.21      6.60 o
   7   8   3      288.72      267.05     13.32 o
   8   8   3      142.19      143.96     11.18 o
   9   8   3      143.95      140.83     12.00 o
  10   8   3       33.32       25.14      7.37 o
  11   8   3       46.02       59.60      9.20 o
  12   8   3       18.34       -3.04      7.75 o
  13   8   3        0.20       15.86      8.44 o
  14   8   3        0.18       13.74     17.01 o
  15   8   3        0.71       36.64     14.95 o
 -17   9   3        9.18        0.65     11.52 o
 -16   9   3       10.92       25.34      9.47 o
 -15   9   3        0.37       20.86      8.19 o
 -14   9   3       30.91       39.07      9.54 o
 -13   9   3       15.24       23.12      8.22 o
 -12   9   3      249.48      253.89     13.77 o
 -11   9   3       38.39       38.94      6.81 o
 -10   9   3      387.99      397.44     21.11 o
  -9   9   3        0.04        0.22      6.90 o
  -8   9   3        0.56        6.13      7.46 o
  -7   9   3        0.43        1.69      4.96 o
  -6   9   3       87.29       80.57      7.72 o
  -5   9   3      479.72      459.15     15.43 o
  -4   9   3     3994.33     4094.42     53.78 o
  -3   9   3     1478.43     1475.77     22.21 o
  -2   9   3      104.07       81.46      6.39 o
  -1   9   3      259.92      268.51      7.94 o
   0   9   3      297.81      256.79     13.50 o
   1   9   3     1353.77     1213.13     17.87 o
   2   9   3       52.66       56.31      5.58 o
   3   9   3       19.00       15.01      6.43 o
   4   9   3        1.00        4.91      5.72 o
   5   9   3        0.77        6.48      5.71 o
   6   9   3      166.68      162.90     11.24 o
   7   9   3      249.18      230.47     12.94 o
   8   9   3        7.98        3.42      6.24 o
   9   9   3       71.59       81.46      9.40 o
  10   9   3      166.30      170.59     12.55 o
  11   9   3      108.99      115.37     11.28 o
  12   9   3      109.42      107.30     11.12 o
  13   9   3        5.36       22.45     10.33 o
  14   9   3       20.22       33.69     11.36 o
  15   9   3        1.01       19.13     14.04 o
 -17  10   3        1.61        1.11      9.82 o
 -16  10   3        9.87       20.47      9.20 o
 -15  10   3       10.74       27.32     11.36 o
 -14  10   3       17.88       27.20      8.73 o
 -13  10   3      395.56      385.12     23.11 o
 -12  10   3       24.15       31.62      9.25 o
 -11  10   3      795.03      760.15     20.27 o
 -10  10   3       37.75       55.48      7.73 o
  -9  10   3      651.20      603.92     20.34 o
  -8  10   3     1784.79     1650.97     33.02 o
  -7  10   3      740.28      646.06     17.19 o
  -6  10   3      144.05      142.98      9.49 o
  -5  10   3       72.90       70.64      8.61 o
  -4  10   3      261.14      286.91     11.52 o
  -3  10   3     1185.88     1177.85     23.22 o
  -2  10   3       21.88       28.20      4.93 o
  -1  10   3       55.96       68.32      5.39 o
   0  10   3     1049.98     1148.42     17.85 o
   1  10   3      483.92      458.10     11.97 o
   2  10   3      140.47      150.30      9.68 o
   3  10   3       49.19       53.95      7.54 o
   4  10   3      392.99      364.82     14.29 o
   5  10   3       13.60       18.75      6.69 o
   6  10   3      208.29      191.25     12.09 o
   7  10   3        1.43        9.69      6.59 o
   8  10   3      208.48      194.95     12.77 o
   9  10   3        0.24        5.02      6.87 o
  10  10   3        5.32       13.00      6.85 o
  11  10   3        7.69       19.66      8.26 o
  12  10   3       76.28       94.93     10.51 o
  13  10   3       38.33       60.52     12.85 o
  14  10   3       27.12       49.50     15.13 o
  15  10   3        6.40       30.85     26.11 o
 -17  11   3      116.04      181.96     31.64 o
 -16  11   3       48.68       79.95     13.66 o
 -15  11   3        1.72       19.41      8.97 o
 -14  11   3        9.79       17.17      9.15 o
 -13  11   3        0.02        8.58      7.20 o
 -12  11   3       43.54       52.70     10.00 o
 -11  11   3       32.07       33.32      9.11 o
 -10  11   3       83.02       87.94      9.95 o
  -9  11   3       85.93       85.82      8.94 o
  -8  11   3      785.36      703.26     18.73 o
  -7  11   3     1344.66     1331.78     36.41 o
  -6  11   3      198.10      196.48     10.98 o
  -5  11   3      690.02      711.36     19.40 o
  -4  11   3       50.51       40.43      6.59 o
  -3  11   3      302.76      344.10     12.59 o
  -2  11   3       10.06       19.60      4.80 o
  -1  11   3      234.41      239.26      8.62 o
   0  11   3       33.34       30.44      5.54 o
   1  11   3        1.17       -4.10      4.10 o
   2  11   3        0.00       -3.98      5.77 o
   3  11   3       17.40       19.55      7.84 o
   4  11   3       11.75        8.14      6.47 o
   5  11   3       45.24       32.50      7.70 o
   6  11   3      487.21      460.80     16.67 o
   7  11   3      186.00      186.90     12.57 o
   8  11   3       15.30       19.77      6.89 o
   9  11   3        0.42        4.04      6.62 o
  10  11   3        6.69       14.95      7.13 o
  11  11   3       33.74       34.88      9.41 o
  12  11   3       75.18       97.32     11.95 o
  13  11   3        1.78       31.59      9.51 o
  14  11   3        7.21        0.40     24.13 o
 -16  12   3       17.25       34.21     14.66 o
 -15  12   3        1.48       10.34      8.93 o
 -14  12   3       76.56      116.77     14.13 o
 -13  12   3       49.11       40.66     13.74 o
 -12  12   3       59.22       68.61     10.25 o
 -11  12   3       31.77       46.85      8.85 o
 -10  12   3      341.13      308.22     14.80 o
  -9  12   3      292.75      263.61     13.47 o
  -8  12   3     2497.97     2406.02     39.69 o
  -7  12   3     2021.21     1866.23     43.93 o
  -6  12   3      276.97      235.32     13.68 o
  -5  12   3       59.33       58.21     10.20 o
  -4  12   3      209.63      181.43     10.74 o
  -3  12   3      407.79      427.05     13.93 o
  -2  12   3       31.25       32.09      6.62 o
  -1  12   3        3.91       -0.29      4.69 o
   0  12   3      143.15      146.84      8.62 o
   1  12   3      633.63      617.98     16.80 o
   2  12   3      347.94      369.43     14.16 o
   3  12   3      161.22      144.73     10.67 o
   4  12   3      147.44      139.34     11.90 o
   5  12   3       10.12        7.50      6.55 o
   6  12   3      335.90      321.55     14.99 o
   7  12   3      149.31      151.47     11.66 o
   8  12   3       32.20       25.80      7.44 o
   9  12   3       20.41       18.42      7.58 o
  10  12   3       87.33      100.85     10.54 o
  11  12   3       27.55       33.67      7.80 o
  12  12   3      168.61      155.42     15.03 o
  13  12   3        8.10       31.65     10.66 o
  14  12   3        4.64        6.72     23.34 o
 -16  13   3      114.22      182.75     31.25 o
 -15  13   3      164.28      174.82     18.22 o
 -14  13   3       79.47      107.19     13.89 o
 -13  13   3       46.57       48.13     11.42 o
 -12  13   3       33.72       36.35      9.82 o
 -11  13   3      114.30      116.96     13.26 o
 -10  13   3        0.57        7.20      6.77 o
  -9  13   3       11.27        6.17      6.05 o
  -8  13   3       13.83       26.01      6.37 o
  -7  13   3     2245.48     2127.23     42.40 o
  -6  13   3       44.94       52.31      7.70 o
  -5  13   3       36.16       27.85      6.68 o
  -4  13   3      421.71      397.93     14.95 o
  -3  13   3      127.26      121.02      9.80 o
  -2  13   3      269.62      260.08     14.24 o
  -1  13   3      132.94      131.86     10.32 o
   0  13   3        5.66        4.24      5.75 o
   1  13   3      348.87      344.77     13.88 o
   2  13   3     1481.52     1383.28     29.66 o
   3  13   3      200.24      189.55     14.42 o
   4  13   3      923.05      843.82     25.65 o
   5  13   3      416.86      400.94     15.95 o
   6  13   3      867.49      750.22     20.73 o
   7  13   3      283.24      279.16     16.42 o
   8  13   3       67.32       89.52     11.01 o
   9  13   3        7.66       12.94      7.81 o
  10  13   3        0.92        0.17      7.47 o
  11  13   3       56.78       78.08     17.64 o
  12  13   3       49.71       85.39     12.57 o
  13  13   3        0.07       12.28     12.54 o
 -15  14   3        0.24       -9.89      9.89 o
 -14  14   3       38.23       33.69     10.96 o
 -13  14   3       86.42       82.52     12.74 o
 -12  14   3       30.73       20.13      7.79 o
 -11  14   3      214.99      260.93     21.94 o
 -10  14   3       64.65       86.19     11.31 o
  -9  14   3        0.78       -0.08      6.43 o
  -8  14   3      348.09      340.43     15.46 o
  -7  14   3       37.52       41.18      7.64 o
  -6  14   3        7.67       -3.33      5.59 o
  -5  14   3       72.58       84.04      8.96 o
  -4  14   3      178.14      172.29     11.41 o
  -3  14   3       48.82       27.43      6.96 o
  -2  14   3       16.46       10.61      7.51 o
  -1  14   3        1.03        1.91      6.78 o
   0  14   3      113.09       95.55     12.84 o
   1  14   3        1.52       -2.76      6.65 o
   2  14   3      198.76      192.10     12.00 o
   3  14   3      287.24      266.45     13.58 o
   4  14   3     1074.60     1008.64     23.88 o
   5  14   3     1015.15      967.31     23.79 o
   6  14   3      167.71      158.15     12.07 o
   7  14   3       32.34       41.81      8.07 o
   8  14   3        1.18        5.59      6.53 o
   9  14   3        0.47       13.96     10.14 o
  10  14   3       39.13       76.72     10.47 o
  11  14   3       37.52       56.40     10.11 o
  12  14   3       14.50       41.41     12.33 o
  13  14   3        6.57      -22.15     22.15 o
 -14  15   3        0.92       -2.78      8.99 o
 -13  15   3        5.92       27.09      9.05 o
 -12  15   3       10.99        8.93      7.96 o
 -11  15   3       13.00       19.62      7.81 o
 -10  15   3       31.18       40.77     10.00 o
  -9  15   3       16.89       16.09      7.57 o
  -8  15   3      111.58      110.02     11.94 o
  -7  15   3       60.69       64.49      8.96 o
  -6  15   3        7.03        6.15      7.61 o
  -5  15   3      234.63      208.47     12.66 o
  -4  15   3      232.78      225.72     12.85 o
  -3  15   3      239.75      214.59     13.87 o
  -2  15   3      599.31      572.34     23.73 o
  -1  15   3      266.89      230.54     14.05 o
   0  15   3       90.66       82.52     11.91 o
   1  15   3      128.73      129.92     11.62 o
   2  15   3       21.96       31.12      9.51 o
   3  15   3      257.04      259.05     13.74 o
   4  15   3      508.63      477.28     17.14 o
   5  15   3      993.10      854.54     22.68 o
   6  15   3       14.05       21.52      7.19 o
   7  15   3        7.28       15.90      7.02 o
   8  15   3       10.71       27.99      7.42 o
   9  15   3       14.61       24.83      8.30 o
  10  15   3      232.54      235.84     21.09 o
  11  15   3      281.07      237.00     32.79 o
  12  15   3       64.66      101.47     21.45 o
 -13  16   3        5.24       25.37      9.40 o
 -12  16   3       20.31       18.61      8.00 o
 -11  16   3        5.02       27.53      8.63 o
 -10  16   3       10.62       18.64     13.46 o
  -9  16   3       12.57       18.99      7.94 o
  -8  16   3        4.45        6.59      7.02 o
  -7  16   3       20.38        5.75      7.15 o
  -6  16   3       71.90       77.67      9.32 o
  -5  16   3       49.58       52.15      8.34 o
  -4  16   3      131.20      129.28     11.75 o
  -3  16   3      182.56      154.57     12.60 o
  -2  16   3       45.10       31.52      7.78 o
  -1  16   3       35.29       30.54      9.78 o
   0  16   3        2.67       -0.26      7.45 o
   1  16   3       67.46       68.46     11.32 o
   2  16   3        0.25       16.16      7.04 o
   3  16   3       79.76       82.89     10.51 o
   4  16   3      173.26      165.24     12.18 o
   5  16   3       11.20       20.83     10.13 o
   6  16   3       16.48        3.80      7.42 o
   7  16   3       32.30       30.90     11.20 o
   8  16   3       15.95       44.03      7.99 o
   9  16   3       17.11       16.67      8.14 o
  10  16   3        0.00       20.07     10.79 o
  11  16   3       78.34       46.73     14.50 o
 -12  17   3       30.06       42.13     10.23 o
 -11  17   3        1.06       16.15      7.51 o
 -10  17   3        4.45       25.95     12.45 o
  -9  17   3       54.57       58.01     10.15 o
  -8  17   3       85.77      102.55     11.70 o
  -7  17   3        3.50        6.99      7.63 o
  -6  17   3       32.96       40.47      9.12 o
  -5  17   3      134.90      122.32     11.96 o
  -4  17   3      230.39      240.07     15.48 o
  -3  17   3      153.70      146.34     12.65 o
  -2  17   3       33.00       41.54     10.32 o
  -1  17   3      148.40      139.04     14.73 o
   0  17   3        1.26        4.08      8.14 o
   1  17   3      203.82      233.11     17.86 o
   2  17   3      303.49      286.09     16.82 o
   3  17   3       52.19       67.20     10.36 o
   4  17   3       27.39       18.31      7.74 o
   5  17   3        8.51       26.24      8.28 o
   6  17   3       19.18       32.90     11.29 o
   7  17   3       44.37       55.65      8.91 o
   8  17   3        0.21       21.75      8.70 o
   9  17   3        0.09       16.00     13.36 o
  10  17   3       75.65       66.42     17.87 o
  11  17   3       45.09      117.08     27.69 o
 -12  18   3        8.62       65.27     26.11 o
 -11  18   3       48.06       86.89     14.56 o
 -10  18   3       28.17       60.74     15.07 o
  -9  18   3       78.18       90.65     13.27 o
  -8  18   3       94.03       98.69     13.31 o
  -7  18   3      166.23      171.69     16.97 o
  -6  18   3       43.71       47.13     10.40 o
  -5  18   3      179.72      190.78     16.73 o
  -4  18   3      356.00      318.09     17.64 o
  -3  18   3       30.35       18.61      7.50 o
  -2  18   3      113.56      106.08     13.82 o
  -1  18   3       72.24       82.76     12.91 o
   0  18   3        0.19       -2.28      8.55 o
   1  18   3      257.65      274.58     19.26 o
   2  18   3       64.86       62.41     11.82 o
   3  18   3       55.04       46.97      9.41 o
   4  18   3       14.15       16.44      8.21 o
   5  18   3       17.10       23.94      8.40 o
   6  18   3       24.42       30.54      8.90 o
   7  18   3       55.31       82.96     11.64 o
   8  18   3        4.89       25.81     11.12 o
   9  18   3      129.83      156.53     25.49 o
  10  18   3      134.11      150.31     31.64 o
 -11  19   3      111.63       94.14     30.46 o
 -10  19   3        4.39       11.52     11.18 o
  -9  19   3       15.40       11.59     20.10 o
  -8  19   3        3.85       26.03      9.31 o
  -7  19   3      164.81      181.00     19.35 o
  -6  19   3      140.23      187.63     17.00 o
  -5  19   3       43.69       54.00     11.03 o
  -4  19   3       52.13       58.40     11.19 o
  -3  19   3       91.60      112.99     13.80 o
  -2  19   3      665.12      587.21     24.82 o
  -1  19   3     1417.55     1208.14     37.42 o
   0  19   3      109.39      124.93     14.58 o
   1  19   3        1.94        1.31      8.90 o
   2  19   3      151.62      167.11     16.58 o
   3  19   3       17.59       35.92     11.12 o
   4  19   3       30.76       50.84      9.81 o
   5  19   3      118.79      152.30     14.03 o
   6  19   3      157.03      149.11     32.54 o
   7  19   3       56.88       77.61     22.45 o
   8  19   3       98.00       97.18     27.72 o
   9  19   3      107.79      172.07     32.44 o
 -10  20   3      160.22      167.72     39.16 o
  -9  20   3        8.36       36.84     10.60 o
  -8  20   3       16.13       21.04     10.47 o
  -7  20   3       53.51       68.64     14.32 o
  -6  20   3       34.69       61.93     11.39 o
  -5  20   3        4.65       15.80      9.18 o
  -4  20   3        0.46       12.86      8.58 o
  -3  20   3        0.50       12.43     13.48 o
  -2  20   3      177.14      186.49     16.93 o
  -1  20   3      143.15      182.64     16.92 o
   0  20   3        2.89       18.86      9.38 o
   1  20   3       42.67       61.30     13.98 o
   2  20   3      129.30      133.72     15.37 o
   3  20   3       13.95       29.34     10.41 o
   4  20   3      201.31      210.19     18.78 o
   5  20   3      178.51      159.35     19.32 o
   6  20   3      168.73      167.66     22.30 o
   7  20   3       33.96       32.83     26.11 o
   8  20   3        0.76       -8.31     24.52 o
  -8  21   3        0.01       34.41     14.64 o
  -7  21   3       33.51       46.01     17.78 o
  -6  21   3       20.35       20.10     20.16 o
  -5  21   3       66.69      101.53     13.83 o
  -4  21   3       13.97       14.48     14.95 o
  -3  21   3       12.32       19.52     11.67 o
  -2  21   3       44.22       64.07     13.86 o
  -1  21   3       28.75       45.71     10.68 o
   0  21   3        2.65       18.01     11.42 o
   1  21   3        0.30        9.04     11.63 o
   2  21   3        6.08       13.06      9.68 o
   3  21   3        9.75       10.93      9.83 o
   4  21   3       33.24       63.82     19.65 o
   5  21   3       52.01       33.12     18.07 o
   6  21   3       65.56       39.95     28.48 o
  -7  22   3       58.78       96.52     23.73 o
  -6  22   3        0.05       -1.60     10.15 o
  -5  22   3        2.22        0.91     15.62 o
  -4  22   3       55.81       77.10     15.79 o
  -3  22   3       55.51       76.20     15.49 o
  -2  22   3       55.40       86.90     15.41 o
  -1  22   3       32.50       66.39     14.05 o
   0  22   3       51.69       69.44     13.70 o
   1  22   3       16.74       31.88     11.53 o
   2  22   3        2.52       28.99     17.15 o
   3  22   3        2.19       24.52     29.27 o
   4  22   3       71.05      103.24     37.58 o
  -4  23   3        4.50       22.30     13.42 o
  -3  23   3        9.50       54.60     15.76 o
  -2  23   3       57.49       78.37     15.52 o
  -1  23   3       30.52       79.43     29.76 o
   0  23   3       21.95       26.80     12.69 o
   1  23   3        6.34       36.01     15.42 o
   2  23   3       31.17       77.53     35.60 o
 -18   0   4       17.56        7.67     20.96 o
 -17   0   4       47.78       99.81     21.16 o
 -16   0   4      131.49      110.39     18.43 o
 -15   0   4      128.39      171.80     22.01 o
 -14   0   4       63.66       77.97     30.85 o
 -13   0   4       18.12       21.33     11.69 o
 -12   0   4     1254.06     1222.26     45.03 o
 -11   0   4      365.39      389.35     41.34 o
 -10   0   4      912.27      913.90     41.08 o
  -9   0   4      581.84      556.05     16.92 o
  -8   0   4      740.65      685.84     19.57 o
  -7   0   4      437.61      371.27     12.73 o
  -6   0   4      327.97      362.23     22.87 o
  -5   0   4     2011.95     1903.82     43.68 o
  -4   0   4       62.53       69.35      6.58 o
  -3   0   4      778.60      727.76     21.24 o
  -2   0   4     5028.41     5077.78     74.58 o
  -1   0   4     1745.92     1760.89     31.44 o
   0   0   4      282.04      286.39     10.95 o
   1   0   4     1917.35     1891.89     33.80 o
   2   0   4     2342.72     2350.92     40.28 o
   3   0   4     1304.94     1216.15     36.88 o
   4   0   4      178.57      196.12     13.19 o
   5   0   4     2577.46     2484.63     50.64 o
   6   0   4      237.02      207.20     18.91 o
   7   0   4       11.61        8.60      8.46 o
   8   0   4      649.94      593.69     31.74 o
   9   0   4      109.74      133.14     19.44 o
  10   0   4        6.62       14.56     22.15 o
  11   0   4      263.61      300.69     31.25 o
  12   0   4       84.54       69.61     17.40 o
  13   0   4      186.60      155.22     22.91 o
  14   0   4      420.05      422.01     37.58 o
  15   0   4      742.33      637.09     48.06 o
 -18   1   4        2.07       -6.14     11.04 o
 -17   1   4        2.70       11.65      8.28 o
 -16   1   4        4.41        5.37      7.59 o
 -15   1   4        0.54       -6.70      6.70 o
 -14   1   4        5.96       -3.05      8.22 o
 -13   1   4        5.83       25.10      7.38 o
 -12   1   4       31.58       37.38      7.59 o
 -11   1   4        6.32       21.89      6.64 o
 -10   1   4       33.15       44.54      6.43 o
  -9   1   4      132.63      116.62      7.36 o
  -8   1   4      888.72      836.91     28.67 o
  -7   1   4       96.90      115.85      5.84 o
  -6   1   4      570.82      617.28     11.49 o
  -5   1   4       14.37       19.20      3.40 o
  -4   1   4       70.30       71.86      4.63 o
  -3   1   4      145.86      158.09      6.17 o
  -2   1   4       20.74       22.20      3.58 o
  -1   1   4       11.39       15.26      3.41 o
   0   1   4      131.97      126.12      5.80 o
   1   1   4     1725.77     1788.22     22.93 o
   2   1   4       66.10       70.60      5.29 o
   3   1   4     1973.13     1978.79     25.32 o
   4   1   4      103.17      119.39      6.63 o
   5   1   4     1184.25     1175.01     23.52 o
   6   1   4       37.27       45.41      6.28 o
   7   1   4      324.19      313.89     18.21 o
   8   1   4        6.15       11.34      7.34 o
   9   1   4       31.85       17.89      8.49 o
  10   1   4       36.36       28.63      8.94 o
  11   1   4        9.52       17.40      8.99 o
  12   1   4       21.63       21.18      8.95 o
  13   1   4       23.99       38.07     10.03 o
  14   1   4        0.38       12.29     10.78 o
  15   1   4        0.56        7.24     10.96 o
 -18   2   4        0.14        5.39     14.30 o
 -17   2   4       33.76       38.50      9.57 o
 -16   2   4        0.21       14.02      7.64 o
 -15   2   4       29.67       29.25      9.08 o
 -14   2   4        8.43        9.99      7.09 o
 -13   2   4      627.54      538.17     18.73 o
 -12   2   4      528.96      456.88     17.24 o
 -11   2   4        0.88       -4.75      4.75 o
 -10   2   4      393.44      372.14     14.64 o
  -9   2   4       33.87       31.96      5.60 o
  -8   2   4       51.91       61.46      5.74 o
  -7   2   4      268.57      267.56      7.86 o
  -6   2   4      200.14      183.30      6.60 o
  -5   2   4      448.29      472.63     17.38 o
  -4   2   4      259.01      259.53      7.31 o
  -3   2   4       30.51       41.55      3.99 o
  -2   2   4      623.38      668.94     11.73 o
  -1   2   4     1069.68     1172.53     16.74 o
   0   2   4     1088.67     1111.62     16.31 o
   1   2   4     3033.14     2986.99     34.09 o
   2   2   4     2650.30     2574.64     30.49 o
   3   2   4     2769.95     2791.69     32.93 o
   4   2   4       10.57       13.63      4.34 o
   5   2   4       15.37       13.22      6.06 o
   6   2   4       11.25        4.71      5.48 o
   7   2   4       30.33       44.86      8.37 o
   8   2   4       54.80       43.99      8.64 o
   9   2   4       29.57       28.12      7.86 o
  10   2   4       36.77       51.37     11.13 o
  11   2   4      109.94      103.84     13.53 o
  12   2   4       40.54       41.10     10.25 o
  13   2   4       47.91       43.66     12.90 o
  14   2   4       45.89       46.58     11.28 o
  15   2   4       12.27       21.55     10.95 o
 -18   3   4        8.60        7.20     14.56 o
 -17   3   4        1.84       15.20      8.93 o
 -16   3   4       15.72       22.97      8.89 o
 -15   3   4        3.76       -7.20      7.97 o
 -14   3   4       43.03       42.22      8.09 o
 -13   3   4       97.62       75.72      9.28 o
 -12   3   4        0.63        4.07      5.92 o
 -11   3   4        8.69        9.69      5.65 o
 -10   3   4        3.05        1.31      5.42 o
  -9   3   4      101.64      118.33      8.47 o
  -8   3   4      106.17      115.57      8.24 o
  -7   3   4      402.50      457.40     12.91 o
  -6   3   4      138.97      158.62      6.04 o
  -5   3   4       55.33       57.09      4.18 o
  -4   3   4       51.96       66.94      4.48 o
  -3   3   4        0.32       -2.84      2.84 o
  -2   3   4      125.76      120.31      5.62 o
  -1   3   4      318.18      286.16      7.80 o
   0   3   4      107.96      119.43      6.05 o
   1   3   4       73.75       74.58      5.08 o
   2   3   4     4064.62     4394.85     47.31 o
   3   3   4      656.56      660.44     12.39 o
   4   3   4        7.30       11.41      4.74 o
   5   3   4       41.28       36.83      6.86 o
   6   3   4        0.80       -0.50      5.67 o
   7   3   4      156.72      181.86     13.59 o
   8   3   4       99.57       97.46     10.76 o
   9   3   4       14.25        8.45      6.86 o
  10   3   4        1.39        2.31      7.17 o
  11   3   4       19.90       32.39      9.17 o
  12   3   4       33.68       34.75      9.85 o
  13   3   4        2.50       14.29      8.85 o
  14   3   4       34.29       24.98     10.37 o
  15   3   4        0.04       14.80     31.64 o
 -18   4   4        0.10        9.80     10.64 o
 -17   4   4       33.09       21.21     18.24 o
 -16   4   4        1.18        9.33      9.01 o
 -15   4   4      134.14      136.58     15.61 o
 -14   4   4        3.59       10.21      6.65 o
 -13   4   4     1166.40     1022.98     26.63 o
 -12   4   4     1155.76     1019.86     23.21 o
 -11   4   4        1.34        0.36      5.67 o
 -10   4   4      558.44      515.43     16.80 o
  -9   4   4       28.43       36.27      7.06 o
  -8   4   4     1512.72     1365.39     27.36 o
  -7   4   4      970.57      923.90     20.90 o
  -6   4   4       11.30        5.17      5.27 o
  -5   4   4      218.27      237.65      8.77 o
  -4   4   4     1050.40     1012.77     17.64 o
  -3   4   4      828.06      884.33     13.90 o
  -2   4   4     2082.27     2042.68     25.20 o
  -1   4   4      537.96      624.64     14.69 o
   0   4   4       19.70       21.00      3.77 o
   1   4   4     4025.60     4214.41     45.54 o
   2   4   4     6538.49     6702.61     68.45 o
   3   4   4     1319.57     1261.63     20.50 o
   4   4   4        0.49       -4.63      4.98 o
   5   4   4        4.05        4.89      5.78 o
   6   4   4      652.36      602.35     16.89 o
   7   4   4      196.81      197.20     11.58 o
   8   4   4      260.59      233.00     14.69 o
   9   4   4      213.78      210.49     14.45 o
  10   4   4      234.09      206.19     14.76 o
  11   4   4       74.97       64.00     10.90 o
  12   4   4        6.88       18.95      9.35 o
  13   4   4        4.68       18.20      9.39 o
  14   4   4       24.46       52.58     13.59 o
  15   4   4       42.19       54.16     21.16 o
 -18   5   4        0.06       38.76     16.22 o
 -17   5   4        0.06       -3.59     23.21 o
 -16   5   4        5.96       -1.18     10.33 o
 -15   5   4        0.12        7.49      6.61 o
 -14   5   4        4.43        7.04      6.67 o
 -13   5   4        4.28       11.06      6.18 o
 -12   5   4      153.22      147.62     13.97 o
 -11   5   4      565.46      506.64     18.11 o
 -10   5   4      538.08      527.62     20.79 o
  -9   5   4       18.71       17.38      5.74 o
  -8   5   4       68.09       66.39      7.22 o
  -7   5   4      215.51      217.97     10.31 o
  -6   5   4      171.21      183.40      9.68 o
  -5   5   4       20.02       18.82      4.82 o
  -4   5   4        8.03        5.42      2.73 o
  -3   5   4      104.96      115.64      8.39 o
  -2   5   4       25.79       22.64      3.76 o
  -1   5   4       19.22       19.25      4.71 o
   0   5   4      135.74      149.09      6.30 o
   1   5   4       54.68       64.98      4.90 o
   2   5   4      122.84      145.30      6.23 o
   3   5   4      127.96      118.24      8.65 o
   4   5   4       53.20       44.17      6.98 o
   5   5   4        1.99        0.77      6.39 o
   6   5   4      112.25      111.03     10.79 o
   7   5   4      132.58      129.90     11.36 o
   8   5   4       34.02       42.59      8.62 o
   9   5   4       35.85       42.83      8.71 o
  10   5   4        8.43        9.44      7.34 o
  11   5   4       16.02       26.04      7.96 o
  12   5   4        7.05       13.13      8.49 o
  13   5   4        1.20        8.22     10.11 o
  14   5   4        2.71       14.93      9.40 o
  15   5   4       11.98       12.26     15.39 o
 -18   6   4       21.13       14.64     13.45 o
 -17   6   4        8.31        4.75     11.08 o
 -16   6   4      160.75      187.16     16.79 o
 -15   6   4       39.51       52.88     12.05 o
 -14   6   4      167.73      171.83     13.83 o
 -13   6   4       14.63       16.15      6.18 o
 -12   6   4       10.29       15.37      6.22 o
 -11   6   4     2103.12     2067.59     35.87 o
 -10   6   4     3665.84     3434.63     50.29 o
  -9   6   4     1925.97     1828.58     31.91 o
  -8   6   4       11.63       17.55      5.49 o
  -7   6   4        0.21        5.65      4.82 o
  -6   6   4     1125.98     1083.26     21.31 o
  -5   6   4     2482.88     2463.98     45.89 o
  -4   6   4      240.45      248.36      8.51 o
  -3   6   4      424.23      413.70      9.00 o
  -2   6   4      230.72      223.93      7.78 o
  -1   6   4     5839.86     6089.85     62.95 o
   0   6   4     1543.33     1609.43     21.74 o
   1   6   4      238.64      244.95      7.63 o
   2   6   4      217.57      195.55     11.35 o
   3   6   4      233.61      231.02     11.06 o
   4   6   4     1291.83     1130.93     25.28 o
   5   6   4     1278.30     1124.23     27.30 o
   6   6   4       81.68       69.89      8.82 o
   7   6   4       15.46       10.20      6.79 o
   8   6   4       35.60       30.06      7.52 o
   9   6   4        8.06        0.72      5.91 o
  10   6   4       57.47       51.57     11.12 o
  11   6   4      107.28      114.50     14.52 o
  12   6   4       82.60       79.39     11.41 o
  13   6   4       26.64       33.74     10.78 o
  14   6   4       37.21       68.99     15.99 o
  15   6   4       46.03       89.79     35.60 o
 -17   7   4        1.22       25.93     14.78 o
 -16   7   4       17.51       44.65     53.80 o
 -15   7   4       37.76       54.05      9.38 o
 -14   7   4       54.33       57.07      8.14 o
 -13   7   4      284.91      250.49     15.94 o
 -12   7   4      104.65      102.03      9.97 o
 -11   7   4      969.34      923.69     22.25 o
 -10   7   4      603.85      547.53     16.67 o
  -9   7   4       40.71       38.44      7.01 o
  -8   7   4       40.66       48.20      7.16 o
  -7   7   4       78.39       80.75      7.82 o
  -6   7   4       30.96       20.74      5.70 o
  -5   7   4        8.58        7.51      6.52 o
  -4   7   4      235.68      225.56     10.11 o
  -3   7   4      313.09      316.11      9.47 o
  -2   7   4      379.35      422.93      9.72 o
  -1   7   4        0.49        6.28      3.57 o
   0   7   4     5658.64     5900.53     61.69 o
   1   7   4      301.71      300.08     11.39 o
   2   7   4      847.82      756.73     32.13 o
   3   7   4        3.04       11.20      5.92 o
   4   7   4       97.70      102.21      9.25 o
   5   7   4        8.29        8.86      6.37 o
   6   7   4       34.66       33.39      7.55 o
   7   7   4       63.80       54.11      8.45 o
   8   7   4       19.47       43.77      9.41 o
   9   7   4       66.88       76.36      9.30 o
  10   7   4       10.12        1.99      9.10 o
  11   7   4       34.34       29.09      9.67 o
  12   7   4      132.20      121.78     18.90 o
  13   7   4       76.77       90.72     15.92 o
  14   7   4       37.90       44.88     12.51 o
 -17   8   4        3.65       15.89     11.33 o
 -16   8   4       23.43       22.45     10.53 o
 -15   8   4       12.02       50.07      9.42 o
 -14   8   4        2.94        7.99      6.18 o
 -13   8   4      239.27      263.17     17.89 o
 -12   8   4        9.90        4.46      5.67 o
 -11   8   4      219.31      206.65     12.63 o
 -10   8   4      197.75      187.81     11.69 o
  -9   8   4      283.95      275.36     13.19 o
  -8   8   4     1888.39     1732.17     30.99 o
  -7   8   4        0.15       -4.69      4.69 o
  -6   8   4        0.32       -0.98      4.90 o
  -5   8   4      296.60      284.90     13.52 o
  -4   8   4      213.03      213.96     10.34 o
  -3   8   4      358.00      372.66     12.02 o
  -2   8   4       26.53       22.11      4.82 o
  -1   8   4     1310.85     1313.84     19.25 o
   0   8   4        8.93        2.49      3.79 o
   1   8   4        4.41        7.19      4.30 o
   2   8   4        0.65        7.53      5.75 o
   3   8   4      672.35      657.89     17.47 o
   4   8   4      136.12      115.06      9.87 o
   5   8   4      140.90      148.58     10.99 o
   6   8   4        1.08       -6.03      6.21 o
   7   8   4       28.56       23.14      7.16 o
   8   8   4       64.66       55.47      8.43 o
   9   8   4      355.60      321.93     19.25 o
  10   8   4       42.69       45.32      8.47 o
  11   8   4       18.34       -0.15      7.61 o
  12   8   4       18.37       20.96      9.85 o
  13   8   4        0.48       18.93      8.77 o
  14   8   4        0.32       11.27     13.79 o
 -17   9   4        7.79       53.00     30.85 o
 -16   9   4      141.54      176.45     20.28 o
 -15   9   4        2.62       17.49      8.04 o
 -14   9   4       23.28       36.54      7.75 o
 -13   9   4       12.91       13.22      6.54 o
 -12   9   4       39.23       26.02      6.88 o
 -11   9   4        2.26        8.27      6.09 o
 -10   9   4       48.16       47.92      7.14 o
  -9   9   4       71.25       60.17      8.13 o
  -8   9   4     1197.53     1098.79     23.83 o
  -7   9   4      319.83      279.99     12.79 o
  -6   9   4        9.70        6.65      5.40 o
  -5   9   4      288.76      269.02     11.93 o
  -4   9   4      417.39      420.23     13.36 o
  -3   9   4      171.24      160.45      9.48 o
  -2   9   4      147.12      153.93      8.34 o
  -1   9   4       28.63       33.81      5.36 o
   0   9   4      373.53      379.89     11.12 o
   1   9   4      146.68      151.33     11.65 o
   2   9   4      178.73      169.30     10.44 o
   3   9   4      118.19      115.72      9.56 o
   4   9   4       32.36       24.00      7.01 o
   5   9   4      853.77      775.47     23.94 o
   6   9   4       34.41       19.88      7.21 o
   7   9   4       49.52       33.78      7.47 o
   8   9   4       35.96       45.63      8.08 o
   9   9   4        6.77        7.93      7.55 o
  10   9   4       12.05       28.04      7.74 o
  11   9   4       45.90       67.21     10.15 o
  12   9   4      150.60      165.73     14.84 o
  13   9   4        0.49       10.33      8.54 o
  14   9   4        3.99      -13.19     13.19 o
 -17  10   4       83.15       89.00     37.58 o
 -16  10   4       64.03       90.97     18.04 o
 -15  10   4       41.95       50.16     13.73 o
 -14  10   4      226.93      251.89     18.66 o
 -13  10   4      241.81      244.49     14.65 o
 -12  10   4       21.08       18.29      7.21 o
 -11  10   4      118.46      128.18     12.41 o
 -10  10   4      160.21      148.21     11.18 o
  -9  10   4      121.25      126.85     10.21 o
  -8  10   4        6.85        3.03      7.27 o
  -7  10   4       19.13       26.61      6.80 o
  -6  10   4      858.88      789.17     19.33 o
  -5  10   4      311.70      318.32     13.25 o
  -4  10   4      803.33      744.14     18.35 o
  -3  10   4      924.84      918.55     20.10 o
  -2  10   4       21.76       19.49      5.64 o
  -1  10   4      457.96      416.60     13.33 o
   0  10   4     2063.22     1881.36     30.03 o
   1  10   4      172.44      183.66     10.73 o
   2  10   4      113.58      110.43      9.54 o
   3  10   4      304.19      294.85     13.63 o
   4  10   4     1377.53     1327.10     29.54 o
   5  10   4       39.74       42.77      8.18 o
   6  10   4      396.16      400.94     16.51 o
   7  10   4      441.94      426.24     17.41 o
   8  10   4       31.02       55.70      9.04 o
   9  10   4       63.02       61.31      9.31 o
  10  10   4      222.06      230.92     16.36 o
  11  10   4        9.19       23.11      8.15 o
  12  10   4       91.86      110.64     13.42 o
  13  10   4      243.34      227.76     18.69 o
 -16  11   4      193.27      232.48     76.14 o
 -15  11   4       85.16       98.96     12.77 o
 -14  11   4        1.12        7.20      8.85 o
 -13  11   4        0.00       15.30      7.00 o
 -12  11   4        1.81        3.88      8.31 o
 -11  11   4        3.23       10.58      5.95 o
 -10  11   4        0.31       -2.21      5.99 o
  -9  11   4      103.37      107.94      9.68 o
  -8  11   4      217.22      209.74     13.69 o
  -7  11   4       22.81       18.03      7.05 o
  -6  11   4        1.07        0.03      6.10 o
  -5  11   4        2.11       12.89      6.72 o
  -4  11   4        6.94        9.46      6.61 o
  -3  11   4       34.82       37.35      6.94 o
  -2  11   4      186.79      189.85     17.10 o
  -1  11   4       40.45       38.62      6.80 o
   0  11   4       94.91       63.75      8.86 o
   1  11   4       59.99       63.35      8.03 o
   2  11   4       18.69       23.35      7.08 o
   3  11   4        0.25       -0.83      6.12 o
   4  11   4      406.29      422.26     16.18 o
   5  11   4      352.54      312.35     14.80 o
   6  11   4      334.97      357.29     16.13 o
   7  11   4       65.17       52.27      8.53 o
   8  11   4        0.68        4.64      6.71 o
   9  11   4        0.45        2.79      7.10 o
  10  11   4       45.43       62.33      9.23 o
  11  11   4       32.95       45.54      8.44 o
  12  11   4       70.82       90.79     15.92 o
  13  11   4        3.63       14.40     24.13 o
 -16  12   4        0.01        7.52     17.40 o
 -15  12   4        1.99       11.15     11.36 o
 -14  12   4        5.45       16.38      8.63 o
 -13  12   4       17.06       29.35     11.08 o
 -12  12   4       67.99       64.07      9.66 o
 -11  12   4      367.28      353.05     16.72 o
 -10  12   4      162.58      148.71     11.47 o
  -9  12   4        3.20        5.52      5.50 o
  -8  12   4        4.94        3.94      5.59 o
  -7  12   4       89.06       95.33     10.29 o
  -6  12   4       28.34       27.80      6.99 o
  -5  12   4      132.20      127.18     10.22 o
  -4  12   4      185.65      173.85     11.14 o
  -3  12   4      118.19       93.76      8.96 o
  -2  12   4      282.00      253.90     13.87 o
  -1  12   4      240.64      230.95     13.32 o
   0  12   4        0.06       -1.00      6.23 o
   1  12   4      264.21      268.72     27.18 o
   2  12   4       60.80       60.24      9.46 o
   3  12   4      265.94      255.38     13.44 o
   4  12   4      132.70      127.01     16.36 o
   5  12   4       11.85       20.54      6.86 o
   6  12   4        7.67        8.83      8.64 o
   7  12   4       19.76       32.44      7.88 o
   8  12   4        2.92       18.25      7.49 o
   9  12   4       17.77       18.01      7.32 o
  10  12   4       30.27       59.01     12.76 o
  11  12   4      155.64      171.07     13.61 o
  12  12   4       55.38       56.66     10.93 o
  13  12   4        0.01       37.58     17.01 o
 -15  13   4       59.92       84.63     19.32 o
 -14  13   4       42.67       67.08     11.74 o
 -13  13   4        0.24       20.85      8.10 o
 -12  13   4        0.10       10.50      6.94 o
 -11  13   4       28.80       40.25      8.60 o
 -10  13   4        9.42        2.14      6.10 o
  -9  13   4      267.23      239.92     14.19 o
  -8  13   4        3.16        8.97      6.10 o
  -7  13   4       31.63       39.17      7.06 o
  -6  13   4        8.12       18.28      6.35 o
  -5  13   4       15.42        9.43      5.94 o
  -4  13   4       64.93       72.05     10.23 o
  -3  13   4        1.88        4.88      6.48 o
  -2  13   4        3.86        6.73      7.18 o
  -1  13   4       17.92       12.58      8.74 o
   0  13   4      223.88      201.90     16.21 o
   1  13   4      107.84      101.58     10.85 o
   2  13   4        4.14        2.80      9.53 o
   3  13   4        5.63        7.36      6.47 o
   4  13   4      139.28      135.82     11.47 o
   5  13   4      177.09      172.92     12.46 o
   6  13   4       91.37       94.47     10.21 o
   7  13   4       36.99       47.17      9.01 o
   8  13   4       24.83       26.76      7.64 o
   9  13   4        2.22       18.01      7.29 o
  10  13   4       37.89       51.31     12.83 o
  11  13   4      201.44      210.99     15.14 o
  12  13   4       53.00       71.77     13.14 o
 -15  14   4        0.02       24.52     13.05 o
 -14  14   4        2.13       12.83      7.73 o
 -13  14   4        1.23       19.17      8.10 o
 -12  14   4       47.84       62.09     10.16 o
 -11  14   4       54.38       44.32      9.04 o
 -10  14   4       37.31       49.29      7.91 o
  -9  14   4       31.03       48.12      7.76 o
  -8  14   4        4.51        8.63      7.75 o
  -7  14   4      175.55      166.73     11.98 o
  -6  14   4        4.53       -5.16      5.16 o
  -5  14   4       48.10       52.93      7.74 o
  -4  14   4      226.24      224.82     14.26 o
  -3  14   4       31.81       40.37      9.62 o
  -2  14   4       92.82       95.19     10.37 o
  -1  14   4       43.86       48.08     10.41 o
   0  14   4       68.75       68.64     11.32 o
   1  14   4       35.87       44.78     10.05 o
   2  14   4       77.97       85.50     10.23 o
   3  14   4      310.00      283.08     16.30 o
   4  14   4       51.30       56.01     10.08 o
   5  14   4      188.51      176.72     15.06 o
   6  14   4      218.31      212.77     15.49 o
   7  14   4        2.91       18.63      7.26 o
   8  14   4        4.59       13.29      8.40 o
   9  14   4       30.36       46.76     12.19 o
  10  14   4       31.41       56.24     10.50 o
  11  14   4      161.10      166.54     16.92 o
  12  14   4      131.85      166.89     31.25 o
 -14  15   4       16.21       11.47     11.47 o
 -13  15   4       20.75       36.29      9.20 o
 -12  15   4        0.21       18.41      8.42 o
 -11  15   4       10.24       16.83      9.13 o
 -10  15   4        0.35       -6.47      8.56 o
  -9  15   4        0.41        9.57      6.14 o
  -8  15   4      338.59      300.74     21.88 o
  -7  15   4      212.73      223.58     13.87 o
  -6  15   4       36.81       36.35      7.58 o
  -5  15   4      105.65       99.52     10.94 o
  -4  15   4        4.63        8.08      6.40 o
  -3  15   4        0.35        7.70      6.87 o
  -2  15   4      262.33      246.28     17.96 o
  -1  15   4      159.98      184.75     22.61 o
   0  15   4       19.13       10.11     10.10 o
   1  15   4        4.60        7.66      8.57 o
   2  15   4        4.34        9.72      6.76 o
   3  15   4       19.54       15.89      7.82 o
   4  15   4        6.61       -3.67      6.86 o
   5  15   4      180.80      219.92     15.84 o
   6  15   4       39.34       48.52      8.30 o
   7  15   4       27.86       33.38      8.20 o
   8  15   4        2.39       19.19      6.98 o
   9  15   4        1.61       17.13      7.81 o
  10  15   4       53.02       73.31     11.40 o
  11  15   4       36.91       29.81     12.14 o
 -13  16   4      110.61      148.09     23.20 o
 -12  16   4       14.02       22.02      8.79 o
 -11  16   4       58.99       64.74     10.78 o
 -10  16   4      161.82      190.80     15.09 o
  -9  16   4      248.68      235.77     17.64 o
  -8  16   4      526.31      484.76     19.35 o
  -7  16   4      233.62      268.06     15.23 o
  -6  16   4      257.01      274.62     16.63 o
  -5  16   4       99.69       87.59     12.99 o
  -4  16   4      134.38      130.21     12.46 o
  -3  16   4      339.26      333.31     21.36 o
  -2  16   4      164.99      177.79     16.49 o
  -1  16   4      501.27      486.92     23.93 o
   0  16   4     1239.47     1158.89     34.34 o
   1  16   4      253.64      260.84     19.42 o
   2  16   4       62.70       50.98     11.46 o
   3  16   4       55.67       79.96     13.92 o
   4  16   4      131.60      155.47     14.44 o
   5  16   4       17.38       15.19      8.20 o
   6  16   4       48.69       67.37     13.78 o
   7  16   4      173.98      193.48     13.97 o
   8  16   4       53.76       54.33     17.51 o
   9  16   4       86.36      107.88     12.63 o
  10  16   4       44.88       86.75     17.98 o
 -12  17   4        1.65       30.86     10.54 o
 -11  17   4      102.66      101.55     13.16 o
 -10  17   4       19.76       51.15     10.66 o
  -9  17   4        0.00        8.48      7.28 o
  -8  17   4        0.15        6.95      6.83 o
  -7  17   4        6.44       23.70      7.73 o
  -6  17   4       45.60       52.70      9.64 o
  -5  17   4      100.53       99.04     11.04 o
  -4  17   4        1.88       21.27      7.78 o
  -3  17   4      209.20      160.73     16.16 o
  -2  17   4      575.22      443.39     23.67 o
  -1  17   4      598.77      550.09     25.27 o
   0  17   4      375.02      373.03     26.31 o
   1  17   4        1.91       10.53      9.20 o
   2  17   4       77.40       88.70     13.34 o
   3  17   4        2.57        5.01      9.09 o
   4  17   4        1.47       -0.23      7.53 o
   5  17   4       18.77       30.60      9.09 o
   6  17   4        1.67        4.21      8.92 o
   7  17   4        8.80       17.68      9.25 o
   8  17   4        1.00        8.32     11.21 o
   9  17   4       11.67       50.31     11.53 o
 -11  18   4       12.43        9.04     15.03 o
 -10  18   4      124.63      148.04     26.69 o
  -9  18   4        7.74       24.68      7.41 o
  -8  18   4       38.73       36.66      9.26 o
  -7  18   4       24.00       29.22     11.69 o
  -6  18   4       18.79       20.01      8.49 o
  -5  18   4      168.09      172.41     14.43 o
  -4  18   4      197.85      207.10     18.27 o
  -3  18   4       15.94       13.65      9.56 o
  -2  18   4       22.89       16.79     10.91 o
  -1  18   4        6.66        4.86      9.13 o
   0  18   4      169.32      140.45     15.68 o
   1  18   4       31.82       48.10     10.94 o
   2  18   4       42.53       44.96     11.04 o
   3  18   4        0.01       18.96     10.28 o
   4  18   4        0.38       17.24     10.28 o
   5  18   4       50.02       68.29     11.01 o
   6  18   4        0.76       18.33     13.87 o
   7  18   4       38.47       51.57     11.87 o
   8  18   4        4.02       44.76     15.10 o
 -11  19   4        0.78        7.91     20.96 o
 -10  19   4        4.75       41.14     15.03 o
  -9  19   4      122.21      139.40     23.74 o
  -8  19   4        0.20       25.45     10.39 o
  -7  19   4        2.00        5.91     11.53 o
  -6  19   4       42.95       49.71     11.84 o
  -5  19   4        0.03        9.47      7.55 o
  -4  19   4       63.77       73.16     12.70 o
  -3  19   4        8.57       19.58      9.33 o
  -2  19   4       60.46       54.00     16.16 o
  -1  19   4       39.76       48.00     11.45 o
   0  19   4        0.26        0.29     12.62 o
   1  19   4        0.51       19.28     10.10 o
   2  19   4       30.37       38.17     13.42 o
   3  19   4       10.73       22.69     10.19 o
   4  19   4        0.94       42.51     11.73 o
   5  19   4        1.72       27.76     13.70 o
   6  19   4        0.60       17.05     11.28 o
   7  19   4       39.34       81.32     25.51 o
  -9  20   4       21.68       34.81     15.03 o
  -8  20   4       62.31       33.61     13.18 o
  -7  20   4      113.43      135.50     15.94 o
  -6  20   4       16.50       14.71     12.32 o
  -5  20   4       81.70      100.60     17.42 o
  -4  20   4       84.16      123.14     15.38 o
  -3  20   4       12.23       34.59     10.91 o
  -2  20   4       61.57       76.91     13.13 o
  -1  20   4      124.28      137.17     16.11 o
   0  20   4       74.61      114.58     20.55 o
   1  20   4      137.82      155.40     16.63 o
   2  20   4      105.39      164.14     17.18 o
   3  20   4      132.76      168.40     18.81 o
   4  20   4       39.92       63.03     17.76 o
   5  20   4      160.85      192.38     23.60 o
   6  20   4       61.49      106.01     26.50 o
  -8  21   4        1.13       33.62     16.22 o
  -7  21   4        0.33        9.46     28.48 o
  -6  21   4        3.82       42.94     33.42 o
  -5  21   4        2.80       26.41     13.39 o
  -4  21   4        3.80       27.84     21.39 o
  -3  21   4        6.35       15.42     10.51 o
  -2  21   4        8.83       33.45     11.34 o
  -1  21   4       15.24       27.68     10.32 o
   0  21   4       18.28       18.24     11.26 o
   1  21   4       10.15       18.25     11.40 o
   2  21   4       29.72       46.05     12.86 o
   3  21   4       67.42       88.82     17.59 o
   4  21   4       12.26       21.16     25.51 o
  -5  22   4        4.07       15.03     21.76 o
  -4  22   4       13.22       27.69     24.52 o
  -3  22   4       31.71       47.21     16.42 o
  -2  22   4       28.36       39.05     13.53 o
  -1  22   4       47.78       76.15     14.14 o
   0  22   4       84.97      118.95     19.97 o
   1  22   4       28.67       64.00     16.78 o
   2  22   4       46.93       73.89     21.76 o
 -18   1   5       91.49      106.23     14.18 o
 -17   1   5       18.45       26.54      9.67 o
 -16   1   5       10.41       25.55      8.49 o
 -15   1   5       49.94       65.42     11.14 o
 -14   1   5       51.13       69.87     10.91 o
 -13   1   5       93.70       84.03     11.29 o
 -12   1   5        1.26       12.33      7.15 o
 -11   1   5       46.25       40.66      8.79 o
 -10   1   5        2.14        4.25      6.45 o
  -9   1   5       38.56       29.22      6.50 o
  -8   1   5       19.57       16.67      5.27 o
  -7   1   5      113.93      138.44      7.57 o
  -6   1   5      616.86      626.45     19.16 o
  -5   1   5     2496.41     2569.53     32.50 o
  -4   1   5     2503.19     2595.61     31.72 o
  -3   1   5        0.81        0.74      3.32 o
  -2   1   5      579.41      580.74     11.96 o
  -1   1   5       22.48       24.44      4.26 o
   0   1   5       26.60       30.56      4.69 o
   1   1   5     1258.61     1229.56     19.02 o
   2   1   5     1786.42     1706.43     23.99 o
   3   1   5      543.17      523.70     13.05 o
   4   1   5      497.24      491.52     14.29 o
   5   1   5       22.75       31.24      7.54 o
   6   1   5       86.72       95.32     10.42 o
   7   1   5        2.66        0.72      7.26 o
   8   1   5        0.70        2.42      7.02 o
   9   1   5       55.52       55.59     10.52 o
  10   1   5        0.01        8.53      8.21 o
  11   1   5      163.19      158.03     17.30 o
  12   1   5       14.65       19.66      9.98 o
  13   1   5       10.15       12.96     12.82 o
 -18   2   5       68.10       77.58     14.45 o
 -17   2   5      122.57      177.90     17.56 o
 -16   2   5       50.90       90.48     13.33 o
 -15   2   5       46.11       56.50     10.47 o
 -14   2   5        0.54       -6.51      6.51 o
 -13   2   5        0.02       16.02      7.97 o
 -12   2   5        9.45       24.06      7.68 o
 -11   2   5       24.90       29.97      8.01 o
 -10   2   5       20.55       22.75      6.90 o
  -9   2   5       31.80       35.46      6.14 o
  -8   2   5      604.54      577.36     15.53 o
  -7   2   5      159.43      151.08      9.09 o
  -6   2   5      260.26      244.96     12.19 o
  -5   2   5      184.47      179.39      7.38 o
  -4   2   5      207.40      219.93      7.92 o
  -3   2   5       56.74       57.09      5.06 o
  -2   2   5      629.17      600.06     12.10 o
  -1   2   5      978.85      920.84     15.57 o
   0   2   5      219.90      203.13      7.86 o
   1   2   5        0.24       -1.09      3.88 o
   2   2   5      101.45      105.12      6.79 o
   3   2   5      429.51      391.47     12.08 o
   4   2   5       18.13       19.32      5.77 o
   5   2   5      151.17      156.62     10.47 o
   6   2   5       83.76       74.03      9.77 o
   7   2   5       67.59       56.36      9.05 o
   8   2   5        0.40       11.00      7.55 o
   9   2   5        2.05       12.09      8.70 o
  10   2   5       14.90       30.60      9.20 o
  11   2   5        2.35       11.54      8.81 o
  12   2   5       59.34       74.87     12.95 o
  13   2   5        4.68        3.92     12.62 o
 -18   3   5       18.29       46.62     11.95 o
 -17   3   5      253.76      338.07     22.75 o
 -16   3   5       61.42       50.61     11.48 o
 -15   3   5      133.23      123.04     20.72 o
 -14   3   5       27.28       31.25      8.63 o
 -13   3   5       78.96       62.78     10.63 o
 -12   3   5       70.68       65.93     10.13 o
 -11   3   5      894.67      860.77     32.55 o
 -10   3   5       70.95       82.96      8.06 o
  -9   3   5      134.71      130.89     12.12 o
  -8   3   5      874.51      860.87     19.45 o
  -7   3   5      341.70      329.24     13.74 o
  -6   3   5       23.91       27.63      5.44 o
  -5   3   5     1393.20     1322.34     29.69 o
  -4   3   5      113.29      110.93      6.16 o
  -3   3   5       13.97       21.72      4.02 o
  -2   3   5      282.29      265.30      8.58 o
  -1   3   5     1408.15     1316.39     19.65 o
   0   3   5        0.43        5.03      3.81 o
   1   3   5      139.24      138.96      7.16 o
   2   3   5        1.84        7.22      4.69 o
   3   3   5      281.49      273.47     10.68 o
   4   3   5       42.46       53.14      7.81 o
   5   3   5      193.90      170.19     11.10 o
   6   3   5      224.45      205.79     13.71 o
   7   3   5       53.34       38.90     10.35 o
   8   3   5      493.92      465.34     19.47 o
   9   3   5      140.05      105.75     13.30 o
  10   3   5       15.78       13.15      8.38 o
  11   3   5       46.14       45.33     11.13 o
  12   3   5        5.39        7.96     12.60 o
  13   3   5       43.13       33.93     12.23 o
 -18   4   5       26.11       42.05     14.05 o
 -17   4   5       76.86       81.20     12.80 o
 -16   4   5       76.66       78.03     11.79 o
 -15   4   5        2.51        8.68      7.94 o
 -14   4   5       10.90       13.70      7.65 o
 -13   4   5       14.41       20.46      8.40 o
 -12   4   5       98.04       90.72     10.18 o
 -11   4   5      174.16      205.55     11.94 o
 -10   4   5       39.08       63.04      7.72 o
  -9   4   5      117.57      109.64      9.06 o
  -8   4   5       81.61       78.90      7.82 o
  -7   4   5      180.73      191.18     12.14 o
  -6   4   5      557.23      527.14     17.34 o
  -5   4   5      299.14      298.74     11.58 o
  -4   4   5       33.69       42.42      5.18 o
  -3   4   5     1270.05     1241.15     20.33 o
  -2   4   5      215.16      223.42      8.10 o
  -1   4   5      247.88      304.30      9.14 o
   0   4   5       35.02       29.65      4.69 o
   1   4   5       27.76       22.37      4.63 o
   2   4   5       47.81       42.77      5.99 o
   3   4   5      330.60      339.77     14.65 o
   4   4   5       18.84       17.20      6.80 o
   5   4   5       93.94       98.53      9.71 o
   6   4   5       32.70       44.19      7.85 o
   7   4   5      333.51      317.67     16.59 o
   8   4   5      135.70      126.58     12.20 o
   9   4   5        0.46       -5.14      6.49 o
  10   4   5      198.21      225.51     18.49 o
  11   4   5      116.92      146.04     15.87 o
  12   4   5        0.68        8.67     12.28 o
  13   4   5        4.52       20.96     12.62 o
 -18   5   5        9.90       24.52     30.46 o
 -17   5   5        2.66        3.71      8.64 o
 -16   5   5        1.53        5.05     11.93 o
 -15   5   5       75.00       99.34     17.01 o
 -14   5   5      185.71      143.91     15.17 o
 -13   5   5       47.35       38.57      8.71 o
 -12   5   5      104.92       93.02     10.56 o
 -11   5   5       50.69       58.81      7.57 o
 -10   5   5     1712.19     1642.00     30.72 o
  -9   5   5        1.53        5.27      5.21 o
  -8   5   5       87.00       76.37      8.02 o
  -7   5   5      227.54      218.99     11.20 o
  -6   5   5      281.04      261.95     11.50 o
  -5   5   5       23.55       20.23      5.60 o
  -4   5   5       98.68       95.75      7.86 o
  -3   5   5       98.47       97.08      6.79 o
  -2   5   5      132.96      131.19      6.75 o
  -1   5   5        0.18        3.07      3.80 o
   0   5   5       97.48      123.60      6.75 o
   1   5   5     1085.35     1106.51     17.98 o
   2   5   5       73.16       66.93      7.89 o
   3   5   5     1162.28     1022.36     25.18 o
   4   5   5       74.82       88.50      9.07 o
   5   5   5       12.58       12.89      6.70 o
   6   5   5      218.64      208.03     15.47 o
   7   5   5       39.27       39.40      8.59 o
   8   5   5       64.69       66.96     10.15 o
   9   5   5        8.13       13.12      7.80 o
  10   5   5       17.30       29.15      9.57 o
  11   5   5       15.45       21.69      8.62 o
  12   5   5        0.21        8.31      9.29 o
  13   5   5       16.28       14.45     11.50 o
 -17   6   5        8.35       -2.66     10.61 o
 -16   6   5       10.68       37.26      9.80 o
 -15   6   5        1.07        1.26      7.08 o
 -14   6   5       29.16       78.91     10.54 o
 -13   6   5       22.93       32.52      7.81 o
 -12   6   5      140.30      147.77     11.06 o
 -11   6   5       35.86       50.70      7.45 o
 -10   6   5      244.90      228.45     12.76 o
  -9   6   5       10.96        6.02      5.56 o
  -8   6   5        4.28        3.30      5.01 o
  -7   6   5      154.67      135.43      9.48 o
  -6   6   5      341.88      308.56     12.51 o
  -5   6   5       64.55       61.22      7.00 o
  -4   6   5       56.45       66.24      7.96 o
  -3   6   5      191.60      192.02     10.01 o
  -2   6   5       16.63       17.83      5.02 o
  -1   6   5      251.46      233.98      8.44 o
   0   6   5       10.62        8.84      4.17 o
   1   6   5       22.63       17.05      5.85 o
   2   6   5       35.08       42.24      7.09 o
   3   6   5       57.77       53.03      8.26 o
   4   6   5       85.55       72.80      8.88 o
   5   6   5       18.18       13.47      6.97 o
   6   6   5      241.83      220.65     12.86 o
   7   6   5       27.72       34.54      7.44 o
   8   6   5       13.12       13.20      7.59 o
   9   6   5       14.37       31.78      8.65 o
  10   6   5      101.03       93.63     11.82 o
  11   6   5        1.30       20.77      9.44 o
  12   6   5        4.76        7.72      9.76 o
  13   6   5       51.16       57.15     14.43 o
 -17   7   5        1.57       15.98     15.23 o
 -16   7   5        0.04        0.18      8.39 o
 -15   7   5        0.05       -6.72      6.72 o
 -14   7   5      183.23      182.09     14.63 o
 -13   7   5        4.72       13.83      7.71 o
 -12   7   5      186.62      177.45     13.39 o
 -11   7   5       40.31       40.98      7.11 o
 -10   7   5      392.88      363.42     15.28 o
  -9   7   5      256.14      253.40     13.08 o
  -8   7   5       98.33       93.90      9.02 o
  -7   7   5        6.25       10.19      6.60 o
  -6   7   5      373.86      377.10     15.65 o
  -5   7   5      116.44       98.84      8.34 o
  -4   7   5      523.00      507.00     14.59 o
  -3   7   5      217.40      187.99     10.06 o
  -2   7   5      110.83      120.67      7.51 o
  -1   7   5        1.09        0.26      4.21 o
   0   7   5        2.71       -0.96      4.43 o
   1   7   5        5.15       -1.33      5.77 o
   2   7   5      130.45      131.48     10.16 o
   3   7   5      154.93      158.68     11.12 o
   4   7   5       65.25       65.95      8.73 o
   5   7   5       39.95       43.28      7.93 o
   6   7   5        6.18       12.19      6.52 o
   7   7   5      282.11      268.92     14.42 o
   8   7   5       12.55       19.51      7.78 o
   9   7   5        9.69       22.52      9.09 o
  10   7   5       13.02       14.50      8.27 o
  11   7   5        3.34        1.22      8.18 o
  12   7   5        0.18        7.30      9.54 o
  13   7   5        0.34       32.74     16.30 o
 -16   8   5        2.13        9.96      8.33 o
 -15   8   5       74.50      107.99     12.58 o
 -14   8   5      110.13      158.29     17.24 o
 -13   8   5      117.58      137.40     11.56 o
 -12   8   5       84.54       88.16      9.52 o
 -11   8   5        7.14       14.30      6.28 o
 -10   8   5      126.55      137.00     10.73 o
  -9   8   5      138.37      117.12      9.84 o
  -8   8   5        2.41       13.21      6.00 o
  -7   8   5      410.34      408.14     14.64 o
  -6   8   5      115.94       92.73      8.84 o
  -5   8   5      295.47      276.58     12.49 o
  -4   8   5      305.52      284.37     13.83 o
  -3   8   5      195.85      177.54     13.83 o
  -2   8   5       14.89        8.76      5.08 o
  -1   8   5       12.19       12.79      5.25 o
   0   8   5      401.38      345.34     12.99 o
   1   8   5      137.18      143.99     10.05 o
   2   8   5        4.24        4.91      6.25 o
   3   8   5       52.75       55.62      8.48 o
   4   8   5      226.70      224.49     12.79 o
   5   8   5      377.41      379.95     22.57 o
   6   8   5        1.03        1.65      5.88 o
   7   8   5       10.51       14.80      6.84 o
   8   8   5       36.40       34.19      8.02 o
   9   8   5       66.99       74.32     10.71 o
  10   8   5      210.11      219.70     16.48 o
  11   8   5       23.78       42.66     10.73 o
  12   8   5        0.15       10.61      9.88 o
  13   8   5        2.18       15.43     30.06 o
 -16   9   5       31.13       34.02     27.69 o
 -15   9   5       19.99       16.23      8.96 o
 -14   9   5       13.02       28.08      7.47 o
 -13   9   5      258.80      257.80     15.38 o
 -12   9   5       25.84       39.90      7.90 o
 -11   9   5        0.05       -0.16      6.02 o
 -10   9   5       29.83       26.76      6.58 o
  -9   9   5        3.31        6.27      5.66 o
  -8   9   5      519.92      500.43     16.25 o
  -7   9   5     2499.30     2366.63     39.33 o
  -6   9   5      659.01      627.86     17.67 o
  -5   9   5      165.41      140.89     10.41 o
  -4   9   5       69.10       66.25      8.10 o
  -3   9   5       22.07       22.74      6.11 o
  -2   9   5       34.36       27.32      6.21 o
  -1   9   5       43.18       52.44      9.52 o
   0   9   5      507.01      486.82     22.32 o
   1   9   5      263.90      276.90     12.82 o
   2   9   5       23.31       30.86      7.26 o
   3   9   5       16.55       10.91      7.83 o
   4   9   5       67.81       59.52     10.82 o
   5   9   5      136.80      141.21     12.85 o
   6   9   5       94.88       96.40     10.23 o
   7   9   5       47.34       60.68     10.16 o
   8   9   5      164.08      200.23     14.90 o
   9   9   5       62.62       59.94     11.72 o
  10   9   5       49.54       37.07      9.34 o
  11   9   5        0.02       13.48      8.54 o
  12   9   5        1.61       36.18     10.26 o
 -16  10   5       70.38       96.12     33.62 o
 -15  10   5        4.18       31.99     12.61 o
 -14  10   5        0.81        7.53      6.88 o
 -13  10   5        8.08        7.79      6.49 o
 -12  10   5      205.93      232.29     14.52 o
 -11  10   5        9.06       21.07      6.75 o
 -10  10   5        3.91       12.58      6.34 o
  -9  10   5        0.98       -1.22      5.31 o
  -8  10   5       46.70       56.28      7.65 o
  -7  10   5     2860.43     2754.93     51.08 o
  -6  10   5      583.34      535.68     16.63 o
  -5  10   5       88.77       98.65      9.94 o
  -4  10   5       67.58       69.16      8.32 o
  -3  10   5      709.55      634.11     17.36 o
  -2  10   5     1666.28     1521.53     31.46 o
  -1  10   5        3.22       -0.85      7.81 o
   0  10   5      259.88      231.17     14.13 o
   1  10   5      449.60      388.42     16.94 o
   2  10   5       61.61       56.47      9.43 o
   3  10   5       29.71       33.98      7.50 o
   4  10   5        5.89        3.99      5.86 o
   5  10   5      556.61      457.60     17.55 o
   6  10   5        0.78       11.02      6.83 o
   7  10   5      345.66      333.60     16.72 o
   8  10   5       80.57       85.44     10.43 o
   9  10   5        0.30        6.06      6.78 o
  10  10   5        1.47       14.65      9.53 o
  11  10   5       90.84      100.69     13.86 o
  12  10   5        4.94       17.54     11.13 o
 -16  11   5        8.00       11.87     30.85 o
 -15  11   5       73.79       98.22     13.08 o
 -14  11   5       71.28      117.10     13.54 o
 -13  11   5       17.00       31.13      8.08 o
 -12  11   5      146.77      150.02     12.47 o
 -11  11   5       25.74       28.09      7.44 o
 -10  11   5      126.61      136.77     11.26 o
  -9  11   5       90.40       87.77      9.23 o
  -8  11   5       76.99       74.39      8.68 o
  -7  11   5      910.43      820.11     21.18 o
  -6  11   5      602.04      546.16     17.09 o
  -5  11   5       24.62       20.86      6.64 o
  -4  11   5       66.73       79.14      8.70 o
  -3  11   5       28.80       21.48      7.69 o
  -2  11   5      219.79      227.46     13.68 o
  -1  11   5      240.04      202.35     16.17 o
   0  11   5      140.11      131.24     14.02 o
   1  11   5      482.43      401.10     17.25 o
   2  11   5       28.03       23.04      7.84 o
   3  11   5      561.09      504.64     17.41 o
   4  11   5       43.11       45.95      8.15 o
   5  11   5       60.31       56.37      8.59 o
   6  11   5       11.68       16.23      7.55 o
   7  11   5       73.39       73.79      9.90 o
   8  11   5       19.67       42.06      8.58 o
   9  11   5       23.71       47.67      8.50 o
  10  11   5        3.47       15.60      8.19 o
  11  11   5       14.74       24.53     11.82 o
  12  11   5       43.36       51.87     15.12 o
 -15  12   5        0.01       13.07     13.61 o
 -14  12   5       26.21       35.98     13.47 o
 -13  12   5       22.67       17.82     13.24 o
 -12  12   5      249.45      274.73     15.73 o
 -11  12   5        1.19        9.37      5.89 o
 -10  12   5        0.03        1.52      6.71 o
  -9  12   5      124.05      121.64     10.88 o
  -8  12   5        5.12       14.93      6.49 o
  -7  12   5      436.11      419.26     16.93 o
  -6  12   5       78.91       83.58      9.04 o
  -5  12   5        9.13        8.48      6.11 o
  -4  12   5       60.80       67.20      8.81 o
  -3  12   5      114.51      126.39     11.07 o
  -2  12   5      113.31      110.32     12.78 o
  -1  12   5       19.01       20.00     14.33 o
   0  12   5       19.64       30.52      9.93 o
   1  12   5      189.98      166.51     15.37 o
   2  12   5       93.02      110.02     11.48 o
   3  12   5      289.33      291.22     16.69 o
   4  12   5       81.29       77.06     10.99 o
   5  12   5      552.05      519.73     19.05 o
   6  12   5       60.74       71.03      9.55 o
   7  12   5        7.77        7.04      6.98 o
   8  12   5       42.24       62.46      9.30 o
   9  12   5       93.39      114.44     11.34 o
  10  12   5        3.74       20.38     11.79 o
  11  12   5        0.24       28.41      9.32 o
 -15  13   5       20.08       76.34     18.99 o
 -14  13   5       47.27       60.91     11.76 o
 -13  13   5       98.08      108.14     11.85 o
 -12  13   5      217.45      182.04     13.28 o
 -11  13   5       33.13       41.74      7.96 o
 -10  13   5      350.73      348.21     18.36 o
  -9  13   5      118.44      128.03     11.20 o
  -8  13   5      305.31      291.62     15.14 o
  -7  13   5      451.21      425.28     17.43 o
  -6  13   5      104.56       99.00      9.57 o
  -5  13   5       13.30       16.21      6.61 o
  -4  13   5      114.21      123.65     11.55 o
  -3  13   5      519.64      461.56     19.53 o
  -2  13   5      129.58      121.44     14.09 o
  -1  13   5       16.78        3.81     11.53 o
   0  13   5      278.52      266.06     20.34 o
   1  13   5      192.47      171.79     16.04 o
   2  13   5        2.52        4.66     11.27 o
   3  13   5      123.08      141.15     14.63 o
   4  13   5       89.43       99.81     11.92 o
   5  13   5      448.35      438.04     23.15 o
   6  13   5      451.79      407.15     18.62 o
   7  13   5       92.10       82.73     10.32 o
   8  13   5        4.50       19.46      9.56 o
   9  13   5        6.03       11.08     12.65 o
  10  13   5       49.07       70.30     10.14 o
  11  13   5       38.53       88.89     16.71 o
 -14  14   5       54.78       96.85     20.48 o
 -13  14   5       25.94       48.16     10.33 o
 -12  14   5       24.64       20.36      8.76 o
 -11  14   5       64.06       94.66     10.21 o
 -10  14   5       14.08       18.33      6.88 o
  -9  14   5        0.60       20.53      6.78 o
  -8  14   5       14.92       15.75      7.00 o
  -7  14   5        1.09       -5.36      6.81 o
  -6  14   5       65.71       79.35     10.15 o
  -5  14   5        0.04        2.76      7.16 o
  -4  14   5       41.61       56.42      9.01 o
  -3  14   5      158.29      136.19     14.64 o
  -2  14   5      268.57      277.85     19.66 o
  -1  14   5      152.89      138.04     14.87 o
   0  14   5       65.78       62.69     11.72 o
   1  14   5        0.52       -1.42      8.46 o
   2  14   5       36.50       26.90     10.43 o
   3  14   5      293.54      282.56     20.01 o
   4  14   5      314.27      342.25     18.93 o
   5  14   5       82.76       67.46     11.45 o
   6  14   5      198.19      199.62     15.80 o
   7  14   5      118.07      135.41     12.18 o
   8  14   5       21.31       31.35      8.69 o
   9  14   5        1.41       17.58      7.97 o
  10  14   5        3.30       19.18      8.73 o
 -13  15   5        4.72       27.73      8.93 o
 -12  15   5        4.47       13.98      7.76 o
 -11  15   5      134.37      146.82     13.62 o
 -10  15   5       42.48       72.94     12.68 o
  -9  15   5       10.94       11.05      6.45 o
  -8  15   5        7.43       20.40      7.09 o
  -7  15   5      117.97      129.94     12.42 o
  -6  15   5       49.33       38.98     12.72 o
  -5  15   5       14.23       21.01      7.39 o
  -4  15   5       10.31        2.62      8.69 o
  -3  15   5       31.77       33.36     10.84 o
  -2  15   5       81.87       80.41     12.81 o
  -1  15   5        3.43        4.63      9.07 o
   0  15   5       34.06       44.09     11.22 o
   1  15   5       86.46       64.78     18.67 o
   2  15   5       54.96       66.05     12.62 o
   3  15   5       26.59       26.00     10.05 o
   4  15   5        8.42        8.08      7.54 o
   5  15   5       20.75       28.19     12.25 o
   6  15   5        0.08        3.64     10.62 o
   7  15   5       18.22       38.31      9.76 o
   8  15   5       17.87       48.12     10.09 o
   9  15   5       12.39       -1.35      9.22 o
 -12  16   5        2.03       16.01      8.17 o
 -11  16   5       14.97       28.12     10.28 o
 -10  16   5        7.13       20.69     14.23 o
  -9  16   5       31.60       37.45      7.65 o
  -8  16   5       53.80       70.81     10.10 o
  -7  16   5       16.97       28.56      8.20 o
  -6  16   5        3.10        8.99      7.07 o
  -5  16   5       40.49       36.15      8.75 o
  -4  16   5        3.78       26.71      9.86 o
  -3  16   5        9.75       21.35     11.30 o
  -2  16   5        0.90       -3.53      8.97 o
  -1  16   5       41.95       71.27     12.72 o
   0  16   5      135.01      132.29     15.11 o
   1  16   5       82.44       82.61     13.11 o
   2  16   5       32.69       35.86     10.80 o
   3  16   5        0.96       -2.83      9.64 o
   4  16   5       18.61       25.39     10.95 o
   5  16   5       19.37       16.89      8.67 o
   6  16   5       32.57       47.19     10.16 o
   7  16   5        0.05       26.45      9.80 o
   8  16   5        1.30       28.16     11.76 o
   9  16   5       12.14       35.46     31.45 o
 -12  17   5        0.05        9.89     20.96 o
 -11  17   5       35.32       64.85     12.08 o
 -10  17   5        4.95       19.12      9.89 o
  -9  17   5       25.34       42.61     10.49 o
  -8  17   5        0.13       27.66      8.02 o
  -7  17   5      181.28      212.30     19.51 o
  -6  17   5       80.18       86.75     10.95 o
  -5  17   5       35.17       41.38     11.21 o
  -4  17   5       19.64       35.83     10.85 o
  -3  17   5       91.81       96.85     14.00 o
  -2  17   5        8.53       13.20      9.62 o
  -1  17   5       68.58       61.26     12.17 o
   0  17   5       20.93       35.06     11.25 o
   1  17   5        7.08       15.41      9.78 o
   2  17   5        2.11        8.04      9.02 o
   3  17   5       15.21       26.38     10.37 o
   4  17   5        9.38       25.47     10.40 o
   5  17   5        1.31       15.14     11.06 o
   6  17   5       59.82       74.99     12.11 o
   7  17   5       21.28       29.54     22.04 o
   8  17   5        2.04      -10.61     16.34 o
 -11  18   5        6.24        8.31     18.99 o
 -10  18   5        0.59       16.36     16.61 o
  -9  18   5       12.83       29.94      9.81 o
  -8  18   5        5.99       31.33     17.67 o
  -7  18   5       45.61       79.70     11.89 o
  -6  18   5       48.30       85.76     13.47 o
  -5  18   5       90.10       71.98     13.15 o
  -4  18   5      118.89      103.68     15.08 o
  -3  18   5      151.81      147.74     16.32 o
  -2  18   5       28.61       34.77     11.39 o
  -1  18   5       39.15       15.24     12.85 o
   0  18   5       23.98       15.32      9.79 o
   1  18   5        2.59        8.36      9.95 o
   2  18   5       38.64       43.27     12.24 o
   3  18   5      122.28      141.68     16.86 o
   4  18   5        0.39       10.06     13.59 o
   5  18   5        0.23       13.32     10.87 o
   6  18   5        0.15       31.52     29.47 o
   7  18   5       11.30       32.47     14.50 o
  -9  19   5      171.16      222.16     28.08 o
  -8  19   5       57.72      119.11     23.58 o
  -7  19   5        0.83       13.64      7.67 o
  -6  19   5       35.39       50.97     12.16 o
  -5  19   5       59.45       56.69     12.73 o
  -4  19   5       93.89      129.28     15.97 o
  -3  19   5       59.18       91.64     13.80 o
  -2  19   5        8.17       22.27     10.68 o
  -1  19   5       29.09       35.94     11.17 o
   0  19   5       13.38       23.03     11.49 o
   1  19   5        1.62       20.00     16.04 o
   2  19   5       40.04       40.99     12.76 o
   3  19   5       97.70      104.71     16.89 o
   4  19   5       38.36       47.83     13.79 o
   5  19   5       45.57       64.27     18.92 o
  -8  20   5       80.10      108.36     42.32 o
  -7  20   5       19.98       45.49     23.73 o
  -6  20   5        4.76       41.32     18.43 o
  -5  20   5       63.90       85.15     15.05 o
  -4  20   5       62.28       69.14     13.78 o
  -3  20   5        3.07       12.41     11.34 o
  -2  20   5        5.31       21.10     11.02 o
  -1  20   5      307.53      314.01     23.83 o
   0  20   5      472.51      426.12     35.91 o
   1  20   5       45.46       28.12     11.66 o
   2  20   5       14.76       33.90     14.96 o
   3  20   5        0.66       14.49     21.36 o
   4  20   5       10.47       69.62     25.32 o
  -5  21   5        0.24        5.14     25.32 o
  -4  21   5        0.96       11.87     26.90 o
  -3  21   5       18.83       53.00     29.27 o
  -2  21   5       15.55       11.87     28.48 o
  -1  21   5       67.88      119.01     22.14 o
   0  21   5        9.07        9.89     28.08 o
 -17   0   6       51.50       67.26     19.17 o
 -16   0   6        1.33       10.26     11.68 o
 -15   0   6       39.31       49.97     14.15 o
 -14   0   6      110.65      102.01     25.91 o
 -13   0   6       82.04       99.98     17.51 o
 -12   0   6      130.32      120.16     33.03 o
 -11   0   6       57.71       73.86     45.49 o
 -10   0   6        6.81        1.87     10.02 o
  -9   0   6      169.42      191.12     20.97 o
  -8   0   6      104.07       96.76     15.94 o
  -7   0   6       48.71       67.84     17.21 o
  -6   0   6       20.12       19.12      6.68 o
  -5   0   6      203.92      217.93     12.68 o
  -4   0   6       45.03       47.11      8.19 o
  -3   0   6      223.22      219.58     17.06 o
  -2   0   6       60.48       90.54      9.52 o
  -1   0   6      218.71      215.02     13.42 o
   0   0   6        0.01       -4.18      6.25 o
   1   0   6       16.74       12.97      7.40 o
   2   0   6        4.33        1.73      6.86 o
   3   0   6       96.58       80.28     12.41 o
   4   0   6      713.98      651.89     54.91 o
   5   0   6       17.58        3.16     13.05 o
   6   0   6       88.19       75.82     17.19 o
   7   0   6       24.40       18.47     12.64 o
   8   0   6       15.43       13.31     18.59 o
   9   0   6      108.08       71.03     17.51 o
  10   0   6        5.28        8.20     13.25 o
  11   0   6        6.13      -13.00     13.67 o
  12   0   6        0.40        8.20     20.37 o
 -17   1   6       16.31       29.74      9.86 o
 -16   1   6        6.82       21.32      9.31 o
 -15   1   6       65.41       74.54     13.19 o
 -14   1   6       35.68       54.98     12.50 o
 -13   1   6        3.58        6.34      7.32 o
 -12   1   6      700.96      604.45     23.81 o
 -11   1   6      341.23      295.32     18.41 o
 -10   1   6       84.29       92.49     11.82 o
  -9   1   6      304.90      293.55     18.50 o
  -8   1   6      191.82      199.31     14.67 o
  -7   1   6      212.93      187.72     10.42 o
  -6   1   6       19.78       23.45      5.64 o
  -5   1   6       83.29       81.39      6.52 o
  -4   1   6       35.60       36.11      5.22 o
  -3   1   6        0.23       -4.00      4.00 o
  -2   1   6      677.96      643.15     20.07 o
  -1   1   6      118.55      121.17      7.50 o
   0   1   6       27.58       29.36      5.43 o
   1   1   6      440.76      422.37     12.59 o
   2   1   6       25.92       14.08      5.70 o
   3   1   6      558.93      550.39     20.24 o
   4   1   6      315.26      297.14     15.23 o
   5   1   6       51.89       54.51     10.63 o
   6   1   6       93.13       99.09     12.62 o
   7   1   6       49.60       59.40     13.82 o
   8   1   6       33.77       38.12     10.02 o
   9   1   6       14.04       10.61      8.43 o
  10   1   6        2.17        9.56     12.10 o
  11   1   6       12.86       10.95     11.03 o
  12   1   6        4.33       -0.62     11.78 o
 -17   2   6      121.36      138.04     16.92 o
 -16   2   6        2.92       16.97      9.14 o
 -15   2   6        0.21       10.86      8.19 o
 -14   2   6       59.89       33.73     10.16 o
 -13   2   6      103.47       86.47     11.92 o
 -12   2   6      316.30      253.95     18.08 o
 -11   2   6       94.50       82.20     12.50 o
 -10   2   6        2.27       13.27      6.90 o
  -9   2   6        5.51        0.55      6.57 o
  -8   2   6       74.30       75.83      8.96 o
  -7   2   6       14.11       11.61      5.56 o
  -6   2   6       91.03       85.79      8.08 o
  -5   2   6      544.41      528.42     15.02 o
  -4   2   6        1.49        6.48      4.34 o
  -3   2   6        0.68        7.38      4.39 o
  -2   2   6       36.17       28.40      5.22 o
  -1   2   6      210.37      222.28     10.84 o
   0   2   6       11.18        8.34      4.80 o
   1   2   6      389.54      379.71     11.49 o
   2   2   6       11.74        8.88      5.96 o
   3   2   6      116.99      117.91      9.89 o
   4   2   6      130.22      128.52     11.70 o
   5   2   6      155.78      159.63     12.56 o
   6   2   6       13.51       14.72     10.36 o
   7   2   6        4.40        5.62      7.81 o
   8   2   6        1.25       -4.93      7.57 o
   9   2   6        3.14       20.65      9.26 o
  10   2   6        6.98        9.33      9.06 o
  11   2   6        2.59        9.26      9.71 o
  12   2   6       11.87       23.97     12.43 o
 -17   3   6        4.65       15.73     10.66 o
 -16   3   6        1.39       -0.36      8.02 o
 -15   3   6        1.32        8.99      7.78 o
 -14   3   6        5.98       -1.62      6.89 o
 -13   3   6        2.62        6.07      7.02 o
 -12   3   6       56.92       36.77      9.49 o
 -11   3   6      285.38      248.87     17.22 o
 -10   3   6        4.87       -0.62      6.34 o
  -9   3   6      452.57      408.32     16.97 o
  -8   3   6        3.70       -2.94      4.85 o
  -7   3   6      399.37      379.35     13.99 o
  -6   3   6        7.47       10.76      5.40 o
  -5   3   6      159.39      161.32     10.09 o
  -4   3   6        2.89       -4.80      4.80 o
  -3   3   6        0.78       -1.97      4.01 o
  -2   3   6        5.43        1.44      4.28 o
  -1   3   6      512.23      467.92     12.03 o
   0   3   6       52.48       48.52      6.08 o
   1   3   6      198.83      211.38     10.27 o
   2   3   6        0.93       -2.80      5.99 o
   3   3   6       18.38        1.49      6.43 o
   4   3   6       79.66       72.12      8.80 o
   5   3   6      125.22      120.27     11.50 o
   6   3   6       90.64       94.32     10.64 o
   7   3   6       62.44       54.36     10.98 o
   8   3   6        0.25        4.35      7.63 o
   9   3   6        7.05       13.89      8.87 o
  10   3   6        2.13       10.65      9.46 o
  11   3   6        3.87        6.51      8.90 o
  12   3   6        4.64       16.92     11.23 o
 -17   4   6        5.59        0.47     14.24 o
 -16   4   6        5.82       13.50      8.97 o
 -15   4   6        9.41       10.68      8.28 o
 -14   4   6       21.76       33.99      9.94 o
 -13   4   6        0.25       -6.76      6.76 o
 -12   4   6      179.63      151.81     14.71 o
 -11   4   6      126.38      114.33     19.07 o
 -10   4   6       84.48       82.74      9.33 o
  -9   4   6       53.10       48.37      6.83 o
  -8   4   6      148.21      144.51     10.27 o
  -7   4   6       38.23       27.86      8.55 o
  -6   4   6      520.20      469.30     14.84 o
  -5   4   6       90.30       82.47      8.21 o
  -4   4   6        7.89        5.23      5.37 o
  -3   4   6        5.34        4.52      4.67 o
  -2   4   6      165.23      166.55      8.17 o
  -1   4   6       29.48       39.51      5.66 o
   0   4   6      147.86      169.02      8.49 o
   1   4   6      152.21      189.35     11.37 o
   2   4   6      175.47      149.97     10.83 o
   3   4   6     1259.71     1184.46     28.02 o
   4   4   6      534.63      463.52     16.45 o
   5   4   6       95.82      124.44     11.53 o
   6   4   6        4.36        6.29      7.15 o
   7   4   6       59.30       45.55      9.06 o
   8   4   6      131.24      139.59     15.19 o
   9   4   6       50.32       54.52     11.81 o
  10   4   6       24.63       30.63     10.59 o
  11   4   6        0.00        0.51      8.84 o
  12   4   6        1.22        2.90     16.94 o
 -17   5   6        4.80       10.21     14.44 o
 -16   5   6       17.43       21.15     10.11 o
 -15   5   6       67.07       86.13     12.87 o
 -14   5   6       54.04       74.80     11.86 o
 -13   5   6      153.78      153.74     15.31 o
 -12   5   6      131.89      134.66     14.43 o
 -11   5   6      150.47      155.72     12.82 o
 -10   5   6        3.10        3.85      5.85 o
  -9   5   6       98.51      112.27     10.38 o
  -8   5   6      624.40      585.15     17.09 o
  -7   5   6      312.66      310.17     15.95 o
  -6   5   6      250.82      206.07     11.53 o
  -5   5   6      349.96      336.40     13.77 o
  -4   5   6      202.70      199.63     10.99 o
  -3   5   6      188.59      171.70     10.33 o
  -2   5   6      360.77      327.89     14.05 o
  -1   5   6       32.33       36.63      5.52 o
   0   5   6      822.59      823.17     19.75 o
   1   5   6      854.31      813.29     20.14 o
   2   5   6      978.84      924.72     28.92 o
   3   5   6      839.52      750.45     29.67 o
   4   5   6      347.15      317.86     14.80 o
   5   5   6      266.34      281.60     14.35 o
   6   5   6       40.60       40.39      8.74 o
   7   5   6        9.63       23.14      7.99 o
   8   5   6        0.44        1.86      7.16 o
   9   5   6       23.46       21.88     10.62 o
  10   5   6      115.99      124.67     15.03 o
  11   5   6       75.74       85.70     13.72 o
 -17   6   6        0.79       18.49     27.89 o
 -16   6   6        8.98        7.06      7.86 o
 -15   6   6        9.62       11.40     13.82 o
 -14   6   6        0.43       10.05      8.41 o
 -13   6   6        0.09        5.67      8.22 o
 -12   6   6       29.04       40.77      8.53 o
 -11   6   6        0.63        0.11      6.01 o
 -10   6   6       92.02       93.54      9.34 o
  -9   6   6      271.16      261.24     13.53 o
  -8   6   6      485.14      481.44     16.07 o
  -7   6   6        0.22        2.84      5.10 o
  -6   6   6      147.96      133.92     10.06 o
  -5   6   6      212.25      198.44     11.39 o
  -4   6   6       65.20       62.72      7.56 o
  -3   6   6       70.83       63.01      7.81 o
  -2   6   6       88.89       81.50      8.27 o
  -1   6   6       23.17       18.23      9.44 o
   0   6   6      324.11      315.42     21.81 o
   1   6   6      584.37      540.48     16.62 o
   2   6   6       19.81       37.44      7.66 o
   3   6   6      242.28      250.50     13.45 o
   4   6   6      107.45      115.30     10.54 o
   5   6   6      185.95      163.64     11.97 o
   6   6   6       45.85       42.04      8.92 o
   7   6   6        5.60       10.55      7.42 o
   8   6   6       47.78       70.02     10.52 o
   9   6   6       13.97       18.19     10.39 o
  10   6   6        0.10       14.82      9.19 o
  11   6   6        1.21       18.71     10.18 o
 -16   7   6        3.04       10.79      8.64 o
 -15   7   6        3.71       20.88      9.14 o
 -14   7   6       13.75       14.08      8.53 o
 -13   7   6        0.01       -4.78      6.80 o
 -12   7   6       38.92       35.54      8.26 o
 -11   7   6       32.46       35.52      8.24 o
 -10   7   6      436.29      409.95     16.94 o
  -9   7   6     2740.11     2510.54     45.64 o
  -8   7   6      108.56      117.08      9.83 o
  -7   7   6     1080.17     1007.95     23.19 o
  -6   7   6       12.27       24.31      6.33 o
  -5   7   6      238.97      196.14     11.82 o
  -4   7   6       18.81       16.94      6.24 o
  -3   7   6      312.91      313.66     13.38 o
  -2   7   6      197.23      177.08     10.63 o
  -1   7   6        1.87       -1.57      7.52 o
   0   7   6        1.23       -6.20      6.47 o
   1   7   6      113.63      105.79      9.55 o
   2   7   6      138.21      125.03     10.33 o
   3   7   6        3.07        6.13      6.34 o
   4   7   6      690.29      670.53     21.64 o
   5   7   6      148.40      134.31     11.36 o
   6   7   6       11.63       20.24      7.33 o
   7   7   6       25.85       32.36      9.68 o
   8   7   6      108.95      123.82     12.75 o
   9   7   6        3.23       20.60     10.91 o
  10   7   6       18.86       36.82     15.93 o
  11   7   6        2.45        3.90      9.15 o
 -16   8   6        3.07       19.50     65.86 o
 -15   8   6      116.03      158.46     16.12 o
 -14   8   6       29.48       41.13      9.31 o
 -13   8   6       95.55      105.44     12.10 o
 -12   8   6      167.05      155.38     12.87 o
 -11   8   6       12.09       13.42      6.41 o
 -10   8   6      522.13      519.31     18.38 o
  -9   8   6      237.31      222.95     16.30 o
  -8   8   6      344.29      309.65     14.71 o
  -7   8   6       36.26       47.51      7.44 o
  -6   8   6       12.86       17.91      6.25 o
  -5   8   6      461.81      450.28     15.24 o
  -4   8   6       30.49       21.62      6.27 o
  -3   8   6        0.19        8.92      5.72 o
  -2   8   6       53.68       49.80      9.97 o
  -1   8   6      462.61      446.80     20.81 o
   0   8   6        0.00        1.47      6.56 o
   1   8   6      221.98      233.22     14.37 o
   2   8   6        5.13        7.14      6.02 o
   3   8   6        5.12        8.84      6.06 o
   4   8   6      241.30      238.42     14.00 o
   5   8   6       40.77       58.08      8.96 o
   6   8   6        2.74        3.09      6.80 o
   7   8   6       16.21       19.01      8.55 o
   8   8   6        1.35        6.14      7.48 o
   9   8   6        0.17       13.15      7.88 o
  10   8   6        6.10       18.93      8.32 o
  11   8   6        1.96       15.40     10.05 o
 -16   9   6       18.28        2.58     29.07 o
 -15   9   6        8.02       17.93      9.33 o
 -14   9   6       89.58       91.56     12.10 o
 -13   9   6       33.58       35.11     11.62 o
 -12   9   6       46.38       68.23      9.07 o
 -11   9   6      171.14      166.77     13.45 o
 -10   9   6      158.34      171.07     12.60 o
  -9   9   6       42.87       39.55      7.54 o
  -8   9   6      214.24      212.33     13.11 o
  -7   9   6       49.39       60.15      8.12 o
  -6   9   6       37.02       33.96      6.74 o
  -5   9   6        0.06        0.48      5.22 o
  -4   9   6      237.80      250.53     12.55 o
  -3   9   6      813.99      740.16     31.44 o
  -2   9   6        6.24       14.16      8.34 o
  -1   9   6      615.92      526.34     21.95 o
   0   9   6       44.07       71.67     11.30 o
   1   9   6        6.97        6.17      6.99 o
   2   9   6      291.99      284.22     16.29 o
   3   9   6        3.36       12.42      6.38 o
   4   9   6       10.04        5.24      6.57 o
   5   9   6       22.57       27.94      7.36 o
   6   9   6       65.77       88.02     10.23 o
   7   9   6      123.13      118.47     13.18 o
   8   9   6       19.52       34.74      9.03 o
   9   9   6        6.47       24.74     12.20 o
  10   9   6       29.20       35.39     10.03 o
  11   9   6        6.65       18.99     26.50 o
 -15  10   6        0.13       25.44     11.05 o
 -14  10   6       13.71        8.24      9.25 o
 -13  10   6       58.57       77.38      9.69 o
 -12  10   6       23.02       29.96      8.36 o
 -11  10   6       65.44       77.83     12.86 o
 -10  10   6        9.19       14.20      7.36 o
  -9  10   6        6.02        6.56      7.07 o
  -8  10   6       33.85       40.56      8.49 o
  -7  10   6       84.23       81.96     10.18 o
  -6  10   6       83.87       84.42      8.98 o
  -5  10   6       48.54       56.14      7.87 o
  -4  10   6        0.19       10.45      5.75 o
  -3  10   6       21.20       20.82      6.77 o
  -2  10   6       52.28       56.16     10.57 o
  -1  10   6      152.37      150.78     14.91 o
   0  10   6       57.38       59.07     11.18 o
   1  10   6        8.56       13.94      8.23 o
   2  10   6       54.21       62.93      9.97 o
   3  10   6        7.68        1.15      7.09 o
   4  10   6        0.00       12.09      7.89 o
   5  10   6      101.17       98.65     10.60 o
   6  10   6      288.54      263.96     15.79 o
   7  10   6       54.63       54.22      8.96 o
   8  10   6       30.54       31.96     10.55 o
   9  10   6        1.31       21.58      8.40 o
  10  10   6        4.70       26.45      9.69 o
  11  10   6        0.00       89.79     26.90 o
 -15  11   6      103.91      148.06     21.45 o
 -14  11   6        8.89       18.23     10.67 o
 -13  11   6       56.96       66.82     10.75 o
 -12  11   6       45.27       51.62     11.29 o
 -11  11   6       12.51       14.03      7.00 o
 -10  11   6      283.26      260.73     15.20 o
  -9  11   6       89.28       94.98     11.56 o
  -8  11   6        0.80        6.71      6.02 o
  -7  11   6        7.78       12.26      6.38 o
  -6  11   6       19.48       20.52      6.26 o
  -5  11   6       91.18      102.75     12.58 o
  -4  11   6      184.65      192.49     13.27 o
  -3  11   6       92.56       94.37     12.23 o
  -2  11   6      258.77      225.17     17.03 o
  -1  11   6       50.96       72.51     11.98 o
   0  11   6      414.07      335.81     20.43 o
   1  11   6      290.05      266.29     18.98 o
   2  11   6       40.94       62.28     11.60 o
   3  11   6       19.14       38.40      8.99 o
   4  11   6      114.60      123.84     13.03 o
   5  11   6      122.00      112.05     12.16 o
   6  11   6        2.08       15.35      7.55 o
   7  11   6        0.26       14.88      7.29 o
   8  11   6        3.81       16.08      8.63 o
   9  11   6       10.56       50.12     10.20 o
  10  11   6        7.61       39.43     20.04 o
 -14  12   6      141.28      208.23     17.06 o
 -13  12   6      181.52      217.73     23.63 o
 -12  12   6        0.14       15.40      7.43 o
 -11  12   6       14.88       26.63      7.54 o
 -10  12   6        0.92        9.07      6.72 o
  -9  12   6        3.17        7.52      6.39 o
  -8  12   6        1.65        9.25      6.35 o
  -7  12   6        0.40        3.29      6.06 o
  -6  12   6        0.01        5.28      6.59 o
  -5  12   6       30.43       28.65      7.83 o
  -4  12   6        9.61       13.00      7.97 o
  -3  12   6        0.65        8.19      7.94 o
  -2  12   6        2.16       21.09      9.34 o
  -1  12   6        3.43       13.66      8.43 o
   0  12   6       74.26       54.52     11.27 o
   1  12   6        9.99       -4.84      9.99 o
   2  12   6        1.28       11.61     10.85 o
   3  12   6        3.47        6.52     13.70 o
   4  12   6        0.02       13.58      8.91 o
   5  12   6       25.79       24.32      9.16 o
   6  12   6        0.12        2.58      7.56 o
   7  12   6        4.77       13.94      8.59 o
   8  12   6        0.09       20.51      8.15 o
   9  12   6        0.21       21.66      9.26 o
  10  12   6        3.07       -1.21     32.44 o
 -14  13   6        2.51       14.94     13.22 o
 -13  13   6        7.79       19.73      7.64 o
 -12  13   6       10.08       32.22      8.97 o
 -11  13   6       46.70       74.38     10.96 o
 -10  13   6        1.55       14.52      7.56 o
  -9  13   6       73.08       82.58     10.54 o
  -8  13   6       61.76       74.86      9.42 o
  -7  13   6        0.62       11.28      7.22 o
  -6  13   6       34.48       33.13      8.32 o
  -5  13   6       17.08       23.11      7.46 o
  -4  13   6        1.76        0.22      7.92 o
  -3  13   6       26.72       25.92      9.81 o
  -2  13   6        0.02       -1.77      7.57 o
  -1  13   6        1.98        2.66      8.32 o
   0  13   6       38.36       50.47     12.09 o
   1  13   6        0.34        4.54      9.19 o
   2  13   6       34.36       32.13     14.93 o
   3  13   6       10.44       27.86     10.04 o
   4  13   6       74.49      100.43     14.19 o
   5  13   6        7.91       32.43     11.11 o
   6  13   6       10.07       22.34      9.09 o
   7  13   6        3.14       26.08      9.46 o
   8  13   6        0.75       14.34      8.94 o
   9  13   6        0.02       20.24     11.00 o
 -13  14   6       91.38       87.59     14.01 o
 -12  14   6        0.05        8.23      8.68 o
 -11  14   6       30.00       57.46      8.89 o
 -10  14   6       13.62       29.03      7.46 o
  -9  14   6        4.90       18.85      6.66 o
  -8  14   6       23.49       41.47     12.55 o
  -7  14   6       28.26       45.48      9.01 o
  -6  14   6        3.16       12.03      6.95 o
  -5  14   6        0.64       -1.86      7.67 o
  -4  14   6        3.31       -1.32      7.78 o
  -3  14   6       20.00       31.93      9.19 o
  -2  14   6       44.77       43.82     10.62 o
  -1  14   6      316.20      309.61     21.30 o
   0  14   6      121.34      130.51     17.30 o
   1  14   6        2.35       21.95      9.87 o
   2  14   6        6.34        0.45      9.69 o
   3  14   6        5.68       24.98     10.71 o
   4  14   6        0.57       16.99      9.45 o
   5  14   6      139.34      153.22     17.02 o
   6  14   6      137.31      178.04     15.89 o
   7  14   6       38.16       52.51     10.60 o
   8  14   6        0.45       33.54     11.52 o
 -12  15   6       31.22       31.45      8.45 o
 -11  15   6       47.56       54.48     10.35 o
 -10  15   6      162.52      192.13     14.29 o
  -9  15   6      125.62      160.91     14.67 o
  -8  15   6        1.04        2.30      9.37 o
  -7  15   6      177.67      189.13     15.06 o
  -6  15   6       74.16       77.76     12.43 o
  -5  15   6       31.29       44.78     10.59 o
  -4  15   6      170.71      212.45     18.20 o
  -3  15   6      108.58      101.17     13.47 o
  -2  15   6       20.58       15.91     11.90 o
  -1  15   6       26.85       63.50     12.61 o
   0  15   6        1.75       11.46      9.95 o
   1  15   6       92.54       71.98     13.36 o
   2  15   6      127.99      134.59     15.79 o
   3  15   6       50.92       68.88     21.64 o
   4  15   6       49.50       60.03     15.36 o
   5  15   6        4.96       16.21     10.86 o
   6  15   6       21.62       20.18     11.30 o
   7  15   6       10.92       17.30      9.53 o
   8  15   6        4.98        6.72     28.08 o
 -11  16   6       22.54       42.27      9.66 o
 -10  16   6       15.84       35.01      9.57 o
  -9  16   6       66.45       67.06     10.84 o
  -8  16   6       29.36       31.16      8.90 o
  -7  16   6       50.59       74.05     10.41 o
  -6  16   6       65.96       68.83     12.32 o
  -5  16   6        4.57       12.79      9.11 o
  -4  16   6       19.39       43.53     10.77 o
  -3  16   6       17.37       36.64     11.25 o
  -2  16   6       56.57       68.68     12.74 o
  -1  16   6       10.60       12.47     10.16 o
   0  16   6       26.27       22.99     10.61 o
   1  16   6       38.39       55.52     12.17 o
   2  16   6        5.33       29.64     10.96 o
   3  16   6        0.47        4.44     15.33 o
   4  16   6        0.38       10.15     11.19 o
   5  16   6        4.31       15.41     11.81 o
   6  16   6        5.99       -7.05     12.20 o
 -10  17   6       42.27       51.95     14.10 o
  -9  17   6       59.08      113.60     19.67 o
  -8  17   6       50.80       55.35     10.42 o
  -7  17   6      165.69      175.83     18.17 o
  -6  17   6       67.78       75.10     12.80 o
  -5  17   6       14.15       24.50     10.33 o
  -4  17   6       50.71       65.30     12.37 o
  -3  17   6       39.50       46.26     11.84 o
  -2  17   6       87.98       88.60     14.66 o
  -1  17   6      493.99      413.15     25.45 o
   0  17   6      428.70      325.98     23.78 o
   1  17   6       53.19       77.51     14.41 o
   2  17   6      115.94      111.77     17.64 o
   3  17   6       53.55       51.96     14.12 o
   4  17   6        0.39       20.35     11.49 o
   5  17   6       19.62       58.31     20.17 o
  -9  18   6       11.91       24.96     11.79 o
  -8  18   6       39.66       32.49     34.81 o
  -7  18   6       16.85       29.04     11.63 o
  -6  18   6       28.36       22.03     19.01 o
  -5  18   6        6.50       10.39     12.02 o
  -4  18   6       27.80       15.57     11.18 o
  -3  18   6        0.06       -5.29     12.50 o
  -2  18   6       10.04       24.21     11.22 o
  -1  18   6       39.22       54.49     13.52 o
   0  18   6      229.05      197.01     20.65 o
   1  18   6       96.04       97.41     16.10 o
   2  18   6        0.36        4.85     12.60 o
   3  18   6       49.37       55.26     44.10 o
  -7  19   6        0.20       24.52     28.88 o
  -6  19   6       86.90       73.50     22.65 o
  -5  19   6       37.32       50.82     21.56 o
  -4  19   6       15.57       33.06     13.11 o
  -3  19   6       19.55       27.02     12.83 o
  -2  19   6       13.36       48.89     13.15 o
  -1  19   6       73.77       59.13     14.61 o
   0  19   6      177.06      237.86     49.64 o
 -16   1   7       23.28       27.35     11.45 o
 -15   1   7        1.68       15.69     10.31 o
 -14   1   7       29.08       14.03      8.98 o
 -13   1   7        8.62       22.55      8.52 o
 -12   1   7        0.01        2.06      7.31 o
 -11   1   7        1.42       -5.86      7.37 o
 -10   1   7        4.42        2.94      6.97 o
  -9   1   7        9.36       -7.85      8.64 o
  -8   1   7        2.95        0.40     10.90 o
  -7   1   7       77.32       72.47     10.32 o
  -6   1   7      396.14      364.64     18.47 o
  -5   1   7       17.51       23.12      6.23 o
  -4   1   7      361.63      354.09     15.53 o
  -3   1   7      185.24      183.56      9.35 o
  -2   1   7       73.78       61.85      6.45 o
  -1   1   7       52.02       53.86      6.41 o
   0   1   7       42.79       50.74      6.44 o
   1   1   7        5.75        8.75      5.36 o
   2   1   7       58.41       52.62      8.33 o
   3   1   7      124.13      126.48     11.60 o
   4   1   7      300.67      276.01     18.42 o
   5   1   7       12.70        6.94     10.62 o
   6   1   7       57.82       63.16     11.10 o
   7   1   7       20.01       41.41     10.21 o
   8   1   7       18.31       18.02     11.48 o
   9   1   7        0.42       23.71     12.33 o
  10   1   7        1.39       27.44     18.67 o
 -16   2   7        3.32        0.76      8.39 o
 -15   2   7       44.75       44.11     11.08 o
 -14   2   7       86.33      102.15     15.81 o
 -13   2   7       10.42       17.78      8.92 o
 -12   2   7        0.60       -6.50      6.50 o
 -11   2   7       33.41       56.44     10.53 o
 -10   2   7      109.52      123.54     17.36 o
  -9   2   7       35.13       16.89      7.63 o
  -8   2   7        7.05        9.89      7.05 o
  -7   2   7      100.63      102.56     11.56 o
  -6   2   7       35.93       45.20      6.82 o
  -5   2   7      225.17      222.31     11.83 o
  -4   2   7      684.03      666.29     17.94 o
  -3   2   7      237.12      229.83     10.83 o
  -2   2   7      170.14      161.45      8.86 o
  -1   2   7       91.16       81.53      7.16 o
   0   2   7        8.84        7.87      5.27 o
   1   2   7       13.12       22.28      6.33 o
   2   2   7      213.88      208.00     13.67 o
   3   2   7      241.99      221.00     14.36 o
   4   2   7      169.44      162.09     15.07 o
   5   2   7       29.30       25.18     10.81 o
   6   2   7       68.22       86.93     12.69 o
   7   2   7       15.48       14.52      8.43 o
   8   2   7       12.11       39.26     10.57 o
   9   2   7       56.30       87.47     13.28 o
  10   2   7       20.02       17.81     11.65 o
 -16   3   7       22.09       62.76     18.29 o
 -15   3   7      138.83      167.72     24.38 o
 -14   3   7        4.57       11.56      8.51 o
 -13   3   7       39.86       37.33      9.91 o
 -12   3   7        1.58        6.37     11.86 o
 -11   3   7       63.09       68.78     11.53 o
 -10   3   7       72.91       46.53      9.89 o
  -9   3   7       68.61       60.13     10.30 o
  -8   3   7        3.71       12.24      7.37 o
  -7   3   7      286.11      293.70     13.77 o
  -6   3   7      103.11      117.03      9.44 o
  -5   3   7      123.75      125.71      9.52 o
  -4   3   7        1.50        2.96      5.23 o
  -3   3   7      236.83      201.09     11.40 o
  -2   3   7        0.10        4.00      4.88 o
  -1   3   7       47.02       38.05      5.95 o
   0   3   7      524.43      481.22     17.39 o
   1   3   7        1.26        3.79      5.80 o
   2   3   7      107.71      104.45     16.13 o
   3   3   7       63.34       50.06      8.72 o
   4   3   7      198.88      182.87     13.91 o
   5   3   7       43.76       49.81     11.12 o
   6   3   7      128.36      104.48     13.68 o
   7   3   7       72.59       68.14     12.08 o
   8   3   7       69.44       59.23     12.07 o
   9   3   7       19.93       45.91     14.22 o
  10   3   7       31.16       24.35     14.22 o
 -16   4   7      101.34      121.40     31.64 o
 -15   4   7       17.49       22.29     12.69 o
 -14   4   7        4.26        1.01      8.12 o
 -13   4   7       59.31       66.21     11.66 o
 -12   4   7       32.92       38.06      9.49 o
 -11   4   7      289.02      266.88     18.63 o
 -10   4   7       58.77       56.12     10.46 o
  -9   4   7       40.77       32.84      9.42 o
  -8   4   7      306.97      303.13     15.96 o
  -7   4   7        7.81        8.67      5.40 o
  -6   4   7      129.02      133.42     14.00 o
  -5   4   7       47.98       54.82      7.42 o
  -4   4   7       12.64       11.25      5.60 o
  -3   4   7       58.75       64.82      7.69 o
  -2   4   7       30.04       27.54      6.42 o
  -1   4   7      186.56      185.57     14.40 o
   0   4   7       21.06       31.06      6.64 o
   1   4   7       31.39       34.06      7.15 o
   2   4   7      154.67      183.01     12.10 o
   3   4   7       97.03      109.35     11.30 o
   4   4   7       22.52       25.26      7.85 o
   5   4   7       38.32       62.58      9.79 o
   6   4   7        0.37       11.70      8.36 o
   7   4   7        0.65       17.95      9.99 o
   8   4   7       14.94       30.89     12.39 o
   9   4   7        2.26       18.45     10.72 o
  10   4   7        1.71       -7.65     10.09 o
 -16   5   7        7.00        9.89     17.40 o
 -15   5   7        8.43       22.28      9.82 o
 -14   5   7       19.38       31.23     10.41 o
 -13   5   7       61.49       47.10     11.03 o
 -12   5   7      103.99      111.06     14.07 o
 -11   5   7      106.10      136.58     14.30 o
 -10   5   7       82.06       85.12     12.08 o
  -9   5   7       20.36       25.46      7.27 o
  -8   5   7        2.01       10.30      5.75 o
  -7   5   7      495.97      460.43     16.19 o
  -6   5   7      274.65      250.50     13.10 o
  -5   5   7      101.79      114.61      9.58 o
  -4   5   7       49.90       49.23      7.21 o
  -3   5   7      134.62      148.73     10.36 o
  -2   5   7      273.89      256.50     16.48 o
  -1   5   7       61.74       57.73     10.59 o
   0   5   7       12.86       14.19      8.06 o
   1   5   7       15.39        4.84      6.91 o
   2   5   7       62.42       48.42      7.94 o
   3   5   7       22.76       26.96      7.40 o
   4   5   7        3.88        6.57      7.27 o
   5   5   7        8.68       15.82      7.71 o
   6   5   7       73.03       72.17     10.51 o
   7   5   7        8.82       31.03      9.91 o
   8   5   7       15.35       22.63     10.35 o
   9   5   7        0.57       -4.51     10.01 o
  10   5   7        0.00       19.70     15.85 o
 -15   6   7        0.78        1.22      8.78 o
 -14   6   7       16.48       40.23     11.30 o
 -13   6   7       44.97       45.73     11.06 o
 -12   6   7       18.87       35.96      9.86 o
 -11   6   7        1.67        7.64      7.43 o
 -10   6   7      475.11      459.94     22.95 o
  -9   6   7      495.68      508.29     22.35 o
  -8   6   7      425.36      401.14     17.34 o
  -7   6   7        1.65       12.39      5.65 o
  -6   6   7       85.14       78.78      8.50 o
  -5   6   7        5.70        9.43      5.73 o
  -4   6   7      108.07      105.70      9.33 o
  -3   6   7      134.44      131.83      9.97 o
  -2   6   7        1.37       -6.22      6.22 o
  -1   6   7        0.30        4.17      7.55 o
   0   6   7      142.52      147.54     16.77 o
   1   6   7       12.62       21.44      8.47 o
   2   6   7      154.70      168.82     13.50 o
   3   6   7       53.00       63.87      8.84 o
   4   6   7       62.29       54.10      9.81 o
   5   6   7      102.99      116.74     12.34 o
   6   6   7       21.16       42.93      8.82 o
   7   6   7        1.79       -3.35      7.90 o
   8   6   7        8.84       28.93     13.42 o
   9   6   7        2.60       24.31     11.61 o
  10   6   7       29.42       44.70     30.85 o
 -15   7   7       31.83       24.50     12.00 o
 -14   7   7       16.09       17.50     10.03 o
 -13   7   7       54.53       71.11     17.41 o
 -12   7   7       90.14       76.41     12.33 o
 -11   7   7        6.23       26.72      7.99 o
 -10   7   7       29.83       24.69     13.35 o
  -9   7   7        7.41        2.04      5.74 o
  -8   7   7       79.99       95.13      9.42 o
  -7   7   7       82.05       66.97      8.52 o
  -6   7   7      163.13      179.09     12.05 o
  -5   7   7       20.38       10.58      5.86 o
  -4   7   7      145.80      145.82     10.60 o
  -3   7   7      142.60      153.26     14.52 o
  -2   7   7       72.02       58.61     10.90 o
  -1   7   7       10.24        3.58      7.74 o
   0   7   7        8.39       -3.08      7.55 o
   1   7   7       46.17       58.26      9.48 o
   2   7   7        9.57       15.80      7.77 o
   3   7   7        0.08        1.75      7.37 o
   4   7   7        0.53       10.45      6.79 o
   5   7   7        7.42       21.24      8.00 o
   6   7   7        5.06       27.79      8.41 o
   7   7   7        9.09       32.29      9.18 o
   8   7   7        0.07       15.12     17.81 o
   9   7   7        2.14       17.72      9.91 o
  10   7   7        0.75      -16.22     24.52 o
 -15   8   7       10.18        8.11     15.23 o
 -14   8   7       31.05       50.42     21.70 o
 -13   8   7        0.01        2.98      8.76 o
 -12   8   7      164.89      179.10     16.50 o
 -11   8   7      131.56      153.22     13.60 o
 -10   8   7        2.07        1.16      6.52 o
  -9   8   7        5.38        5.82      6.15 o
  -8   8   7        0.15        2.27      5.72 o
  -7   8   7      503.57      512.13     17.62 o
  -6   8   7     1143.98     1026.82     29.31 o
  -5   8   7      573.49      536.75     17.42 o
  -4   8   7        7.43        1.33      6.17 o
  -3   8   7        0.17        8.68      7.74 o
  -2   8   7       75.01       82.18     11.81 o
  -1   8   7       45.88       43.17     10.31 o
   0   8   7       18.24       10.08      8.91 o
   1   8   7       76.88       94.00     13.14 o
   2   8   7       58.52       73.23     14.63 o
   3   8   7       53.47       56.47     10.41 o
   4   8   7       28.07       35.78      8.65 o
   5   8   7        1.76        1.22      7.11 o
   6   8   7        2.77       14.51     11.81 o
   7   8   7       40.53       64.94     11.00 o
   8   8   7       66.88       57.77     21.95 o
   9   8   7       36.79       36.05     15.08 o
 -14   9   7       27.76       47.40     12.81 o
 -13   9   7       49.68       64.94     12.70 o
 -12   9   7        5.29       17.87      8.31 o
 -11   9   7        2.80        9.62      6.97 o
 -10   9   7        6.09       20.75      7.12 o
  -9   9   7       46.22       56.57      8.63 o
  -8   9   7       20.71       33.01      7.21 o
  -7   9   7      170.54      165.92     12.32 o
  -6   9   7      720.55      670.52     19.68 o
  -5   9   7      538.36      509.48     19.49 o
  -4   9   7        7.01       11.71      7.73 o
  -3   9   7        2.73        6.58      9.08 o
  -2   9   7       21.01       11.33      8.59 o
  -1   9   7      156.56      150.18     15.38 o
   0   9   7       73.45       70.71     12.08 o
   1   9   7       37.38       52.33     15.87 o
   2   9   7       30.61       23.20     10.22 o
   3   9   7       58.82       51.40      9.81 o
   4   9   7       22.28       18.02      9.95 o
   5   9   7        0.17       -2.91      7.89 o
   6   9   7        0.46        8.54      8.23 o
   7   9   7        0.68       25.59      8.63 o
   8   9   7       33.37       40.73      9.97 o
   9   9   7       76.46      106.60     26.11 o
 -14  10   7       51.36       74.65     16.25 o
 -13  10   7        0.32        7.17     11.51 o
 -12  10   7       17.31       23.75      9.33 o
 -11  10   7        0.58       -4.49      7.67 o
 -10  10   7        1.53       12.14      6.92 o
  -9  10   7       30.55       37.21      7.93 o
  -8  10   7       11.70        7.04      6.72 o
  -7  10   7       31.81       38.44      7.54 o
  -6  10   7      108.84       99.94     11.11 o
  -5  10   7        0.01        4.67      8.00 o
  -4  10   7        5.41        8.91      8.49 o
  -3  10   7        0.93        5.26      8.47 o
  -2  10   7       12.96       23.29      9.32 o
  -1  10   7       72.81       70.87     12.05 o
   0  10   7       30.05       38.12     11.99 o
   1  10   7       58.23       46.65     14.39 o
   2  10   7       40.44       36.22     13.02 o
   3  10   7       25.58       13.61      9.77 o
   4  10   7       39.90       45.46     11.28 o
   5  10   7       97.55      121.41     13.11 o
   6  10   7      167.51      161.03     16.64 o
   7  10   7       12.37       31.68     15.99 o
   8  10   7        2.28       11.76      8.72 o
   9  10   7       11.83       43.68     18.43 o
 -14  11   7       23.51       27.31     20.84 o
 -13  11   7       78.84       80.35     13.23 o
 -12  11   7       37.95       38.10     11.97 o
 -11  11   7       47.79       54.66      9.17 o
 -10  11   7        0.00        8.12      7.70 o
  -9  11   7       18.37       36.03      8.05 o
  -8  11   7       45.15       67.50      8.92 o
  -7  11   7       33.17       38.07      8.24 o
  -6  11   7      113.46      123.01     12.30 o
  -5  11   7       22.84       26.74      9.47 o
  -4  11   7      117.92       93.41     16.56 o
  -3  11   7       34.12       27.86     10.26 o
  -2  11   7      189.09      179.41     20.49 o
  -1  11   7       32.60       38.60     10.40 o
   0  11   7        1.18        6.55      8.54 o
   1  11   7        0.10       14.07      9.22 o
   2  11   7       14.16       -6.29      8.36 o
   3  11   7        1.82        0.83     11.70 o
   4  11   7        4.26       28.92     11.92 o
   5  11   7        8.68       31.53      9.56 o
   6  11   7        1.98       33.41     10.44 o
   7  11   7       84.55      121.48     17.14 o
   8  11   7       19.86       56.78     16.71 o
 -13  12   7       50.51       50.67     20.55 o
 -12  12   7        7.82       10.02     13.03 o
 -11  12   7        5.64        3.26      7.66 o
 -10  12   7       15.41       25.97      7.77 o
  -9  12   7       92.82      105.49     10.95 o
  -8  12   7      106.23      114.77     12.90 o
  -7  12   7        1.78        3.22      7.06 o
  -6  12   7       33.97       40.41      8.88 o
  -5  12   7      108.53      128.23     14.17 o
  -4  12   7       14.96       16.91      9.16 o
  -3  12   7       23.91       41.62     10.09 o
  -2  12   7        0.01       14.17     10.14 o
  -1  12   7       26.94       30.93     16.61 o
   0  12   7      129.64      114.44     14.43 o
   1  12   7       34.95       51.81     12.26 o
   2  12   7       14.40        8.99     10.36 o
   3  12   7        0.14       15.73     10.74 o
   4  12   7       73.55       87.70     13.73 o
   5  12   7      228.58      220.43     19.20 o
   6  12   7      218.51      226.79     19.69 o
   7  12   7      131.69      141.48     31.45 o
 -12  13   7      195.81      215.40     16.80 o
 -11  13   7       89.21      123.23     13.02 o
 -10  13   7        0.47       16.60      8.11 o
  -9  13   7        0.03        7.17      7.65 o
  -8  13   7       33.81       36.25     10.62 o
  -7  13   7       31.74       46.79      9.16 o
  -6  13   7       34.77       52.68     11.19 o
  -5  13   7       26.90       38.44     10.50 o
  -4  13   7       16.16       29.72     10.05 o
  -3  13   7        2.82       20.19      9.56 o
  -2  13   7      381.14      338.23     22.57 o
  -1  13   7      202.68      190.35     17.71 o
   0  13   7        3.38        0.64      8.71 o
   1  13   7      126.97      115.46     14.68 o
   2  13   7       77.98       73.36     13.64 o
   3  13   7        4.50       10.78     10.19 o
   4  13   7       40.74       84.23     13.75 o
   5  13   7       20.01       47.34     11.94 o
   6  13   7        5.28       21.44     11.34 o
   7  13   7        6.54       26.50     17.01 o
 -12  14   7       45.11       87.40     23.69 o
 -11  14   7       15.59       29.60      9.15 o
 -10  14   7        8.86       36.97      9.64 o
  -9  14   7       34.75       40.56     10.24 o
  -8  14   7       36.25       49.04      9.99 o
  -7  14   7      278.94      295.12     22.17 o
  -6  14   7      147.25      143.40     16.34 o
  -5  14   7       66.01       76.38     13.31 o
  -4  14   7       20.47       35.90     10.39 o
  -3  14   7       23.03       15.01     10.14 o
  -2  14   7       40.88       49.45     10.86 o
  -1  14   7        3.26       21.54      9.25 o
   0  14   7        0.87        1.74      9.16 o
   1  14   7       51.33       14.03     11.34 o
   2  14   7        0.29       18.45     10.65 o
   3  14   7       27.69       40.75     12.44 o
   4  14   7        0.25        4.42     13.28 o
   5  14   7       26.21       51.76     12.99 o
   6  14   7        0.87       21.36     29.67 o
 -11  15   7       24.44       -0.40     25.71 o
 -10  15   7       10.76       21.89     11.53 o
  -9  15   7        1.93        8.20     10.67 o
  -8  15   7        8.81       19.21     10.90 o
  -7  15   7        1.98       15.08     10.48 o
  -6  15   7        3.61        7.47      9.50 o
  -5  15   7        6.38        8.99      8.86 o
  -4  15   7       20.93       28.41     11.09 o
  -3  15   7        0.25        9.15     11.65 o
  -2  15   7        4.91        9.10      9.69 o
  -1  15   7       36.00       75.96     17.59 o
   0  15   7       33.27       34.26     12.32 o
   1  15   7        5.45       -1.18     10.00 o
   2  15   7        0.74       11.17     10.91 o
   3  15   7        8.81       18.09     13.16 o
   4  15   7        8.86       15.05     17.58 o
   5  15   7        4.95       -1.98     28.48 o
  -9  16   7        4.94       34.44     21.16 o
  -8  16   7        2.63       22.58     14.39 o
  -7  16   7       61.28       52.12     13.50 o
  -6  16   7       45.72       52.39     16.90 o
  -5  16   7        1.24       21.22     10.47 o
  -4  16   7        0.36        2.03      9.13 o
  -3  16   7        0.59       15.49     13.82 o
  -2  16   7       25.36       51.60     13.22 o
  -1  16   7       38.56       57.51     13.89 o
   0  16   7       21.89       21.57     11.98 o
   1  16   7      132.94      129.53     17.45 o
   2  16   7       13.44       44.70     13.35 o
   3  16   7        0.50       40.35     34.41 o
  -7  17   7        7.78        9.10     25.71 o
  -6  17   7       22.04        2.37     26.11 o
  -5  17   7       20.46       37.66     12.31 o
  -4  17   7        0.14       -5.28     12.50 o
  -3  17   7        1.10       -0.68     13.13 o
  -2  17   7       12.85       33.35     19.18 o
  -1  17   7       91.94       96.99     17.59 o
 -14   0   8       10.11       40.24     17.40 o
 -13   0   8        3.93       -0.09     11.69 o
 -12   0   8      201.19      165.10     23.74 o
 -11   0   8      478.24      495.49     50.83 o
 -10   0   8      546.98      574.50     37.33 o
  -9   0   8      146.80      140.49     20.96 o
  -8   0   8       62.37       35.44     13.91 o
  -7   0   8      234.40      277.75     26.12 o
  -6   0   8      565.71      490.48     31.74 o
  -5   0   8       24.60       32.13     11.99 o
  -4   0   8       10.80        7.31     10.74 o
  -3   0   8      111.05      110.51     18.80 o
  -2   0   8       11.74       13.84     12.31 o
  -1   0   8       72.64       78.81     14.43 o
   0   0   8        6.94       10.72      8.16 o
   1   0   8      134.78      139.62     19.40 o
   2   0   8        5.09       14.12     11.30 o
   3   0   8       48.90       59.27     15.37 o
   4   0   8      165.88      212.44     25.51 o
   5   0   8       23.86       34.14     13.39 o
   6   0   8       12.09       23.06     13.51 o
   7   0   8       56.65       76.99     17.54 o
   8   0   8       28.61       46.93     17.74 o
 -14   1   8        0.14       12.65      9.09 o
 -13   1   8        1.50       -8.16      8.16 o
 -12   1   8        7.66        0.27      8.45 o
 -11   1   8       24.32        6.63      8.17 o
 -10   1   8       99.24       66.22     11.35 o
  -9   1   8       49.57       32.47      9.67 o
  -8   1   8       82.90       70.37     11.37 o
  -7   1   8       14.31       24.45      9.03 o
  -6   1   8       63.02       50.26     10.10 o
  -5   1   8       16.77       11.78      7.45 o
  -4   1   8        0.01        5.62     10.79 o
  -3   1   8        6.27        5.03      7.23 o
  -2   1   8       18.20       35.23      6.28 o
  -1   1   8       34.94       36.98      7.18 o
   0   1   8        0.01        9.44      6.40 o
   1   1   8       12.38       11.43      6.88 o
   2   1   8        3.31        7.93      7.97 o
   3   1   8        8.66       14.66      8.33 o
   4   1   8      103.12      120.53     13.68 o
   5   1   8       24.19       44.50     14.50 o
   6   1   8        0.00       16.70      8.96 o
   7   1   8        0.02        8.02      9.29 o
   8   1   8        2.49       13.12     10.56 o
 -14   2   8        2.90        8.80      9.43 o
 -13   2   8       18.76       39.58     12.28 o
 -12   2   8        0.21       -8.37      8.37 o
 -11   2   8       13.82        9.57      8.35 o
 -10   2   8       63.95       60.80     11.02 o
  -9   2   8        5.48        4.95      8.12 o
  -8   2   8      277.23      280.28     23.07 o
  -7   2   8       82.08       70.18     10.80 o
  -6   2   8      162.15      137.74     13.83 o
  -5   2   8       63.67       68.82     10.85 o
  -4   2   8       58.91       54.70      8.60 o
  -3   2   8       53.92       53.92      7.89 o
  -2   2   8       32.70       26.74      7.39 o
  -1   2   8        0.86       -0.16      6.24 o
   0   2   8        0.46       -0.95      7.81 o
   1   2   8       88.45       86.00     10.63 o
   2   2   8       53.15       65.40     13.93 o
   3   2   8        2.66        8.73      8.37 o
   4   2   8        4.77       36.01      9.00 o
   5   2   8      190.05      192.57     17.31 o
   6   2   8       26.57       52.36     12.22 o
   7   2   8        6.90       24.36     10.34 o
   8   2   8        0.76       10.69      9.96 o
 -14   3   8       13.56       -2.50      8.82 o
 -13   3   8        4.37        5.12      8.41 o
 -12   3   8       16.72       18.83      9.32 o
 -11   3   8       10.22        0.92      8.28 o
 -10   3   8       16.91       30.79      9.31 o
  -9   3   8       21.19       27.32      9.27 o
  -8   3   8       14.92        8.58      8.25 o
  -7   3   8      136.64      147.03     14.72 o
  -6   3   8        5.15        7.99      7.37 o
  -5   3   8       93.37      116.91     10.95 o
  -4   3   8       11.13        5.52      8.20 o
  -3   3   8       14.67       16.47      6.05 o
  -2   3   8       32.15       45.82      9.28 o
  -1   3   8       31.78       46.88     13.99 o
   0   3   8       28.46       36.17      8.60 o
   1   3   8       78.28      118.66     12.96 o
   2   3   8      132.16      130.99     12.29 o
   3   3   8       23.74       44.44     10.05 o
   4   3   8       55.77       71.77     11.64 o
   5   3   8       23.09       43.69     10.40 o
   6   3   8       32.78       53.06     11.60 o
   7   3   8        1.31       32.99     13.01 o
   8   3   8       17.51       29.02     12.16 o
 -14   4   8       27.75       12.25     10.19 o
 -13   4   8       25.74       33.69     10.66 o
 -12   4   8        0.35        5.56      8.61 o
 -11   4   8        8.99       17.02      9.08 o
 -10   4   8       28.79       30.95     11.53 o
  -9   4   8        2.01       -3.61      7.53 o
  -8   4   8        4.47       -5.14      7.28 o
  -7   4   8      158.81      169.22     15.28 o
  -6   4   8       47.92       45.31      8.39 o
  -5   4   8       46.51       56.53     10.14 o
  -4   4   8       17.43       20.47      6.57 o
  -3   4   8       71.45       85.64     13.87 o
  -2   4   8        1.12        4.55      7.35 o
  -1   4   8       17.83       17.70      8.65 o
   0   4   8      113.03      120.41     22.78 o
   1   4   8       94.11       96.78     11.17 o
   2   4   8       79.73       90.26     26.95 o
   3   4   8       29.68       28.88      8.04 o
   4   4   8       10.68       19.63     11.30 o
   5   4   8        0.09       21.56      8.96 o
   6   4   8        0.23       16.72      9.62 o
   7   4   8       20.22       27.84     10.66 o
   8   4   8        0.02       20.69     37.78 o
 -14   5   8        7.05        2.32     10.56 o
 -13   5   8        1.47       -2.00      9.06 o
 -12   5   8        7.73        9.85     12.16 o
 -11   5   8        1.76        2.54      8.10 o
 -10   5   8       54.43       33.69      9.97 o
  -9   5   8        2.54       -0.73      7.36 o
  -8   5   8        0.66       -2.68      9.31 o
  -7   5   8      115.86      114.41     13.49 o
  -6   5   8       46.16       37.86      7.40 o
  -5   5   8        1.48        2.69      5.55 o
  -4   5   8       72.86       73.48      8.85 o
  -3   5   8       12.02       12.99      8.13 o
  -2   5   8       36.70       31.50     10.62 o
  -1   5   8       22.83       24.13      9.93 o
   0   5   8        1.85       11.49      8.17 o
   1   5   8       36.32       36.50      8.63 o
   2   5   8       76.22       65.52     11.03 o
   3   5   8      217.16      198.34     17.18 o
   4   5   8       43.87       32.54      8.89 o
   5   5   8       25.14       30.01      9.62 o
   6   5   8       34.20       72.75     12.29 o
   7   5   8        1.24       19.00     10.07 o
   8   5   8        0.64      -10.47     13.65 o
 -13   6   8       37.82       59.47     12.38 o
 -12   6   8       82.19       92.65     17.98 o
 -11   6   8       84.74       78.50     13.19 o
 -10   6   8       21.30       36.53     10.18 o
  -9   6   8       57.90       54.12     10.81 o
  -8   6   8      126.77      131.71     14.35 o
  -7   6   8        5.38       16.85      9.23 o
  -6   6   8       11.17       32.70      7.18 o
  -5   6   8        1.29       10.81      6.00 o
  -4   6   8        3.30        7.44      7.84 o
  -3   6   8       18.85       16.43     10.05 o
  -2   6   8      106.73       99.09     13.35 o
  -1   6   8        7.59       13.37      8.68 o
   0   6   8       16.72       31.31      9.71 o
   1   6   8       19.11       37.07      9.43 o
   2   6   8       46.97       66.74     10.50 o
   3   6   8       63.05       83.53     15.24 o
   4   6   8      234.76      240.41     18.91 o
   5   6   8      196.81      194.04     17.22 o
   6   6   8       67.62       74.75     12.46 o
   7   6   8        0.92       16.94      9.82 o
   8   6   8       12.75        2.37     26.11 o
 -13   7   8        0.02        2.01     10.00 o
 -12   7   8        2.38        7.28      9.58 o
 -11   7   8        0.01       -5.84      7.75 o
 -10   7   8        9.74       -0.48      9.79 o
  -9   7   8       18.51       12.13      8.47 o
  -8   7   8       13.47       20.90      6.75 o
  -7   7   8       28.42       28.08      7.35 o
  -6   7   8        4.84       11.85      6.24 o
  -5   7   8      118.78      106.45     11.41 o
  -4   7   8       37.92       27.66     10.00 o
  -3   7   8       36.16       40.23     10.55 o
  -2   7   8        5.45       13.20      8.80 o
  -1   7   8        2.44       11.50      9.25 o
   0   7   8        9.10       17.48      8.97 o
   1   7   8        1.36        6.93      8.59 o
   2   7   8       23.12       32.69     10.90 o
   3   7   8       17.36       41.79     15.19 o
   4   7   8       43.60       55.68     12.25 o
   5   7   8        6.35       12.22      9.20 o
   6   7   8       17.45       48.11     13.12 o
   7   7   8       19.93       33.35     16.61 o
   8   7   8        7.11       49.05     28.48 o
 -13   8   8       32.49       42.90     12.64 o
 -12   8   8        0.84        3.79     10.02 o
 -11   8   8        2.33       -0.54     12.56 o
 -10   8   8        2.40        5.99     10.62 o
  -9   8   8      225.42      200.59     15.53 o
  -8   8   8      443.70      452.71     19.17 o
  -7   8   8       16.26       22.41      6.78 o
  -6   8   8      236.88      261.14     16.81 o
  -5   8   8        1.50        6.48      7.90 o
  -4   8   8       12.67       20.32      9.15 o
  -3   8   8        7.74       18.12      8.74 o
  -2   8   8       20.68       21.76      9.76 o
  -1   8   8       35.00       46.93     11.00 o
   0   8   8       41.96       49.69     10.51 o
   1   8   8       30.04       27.52     10.01 o
   2   8   8        0.02       17.54      8.83 o
   3   8   8       91.26       93.19     15.67 o
   4   8   8       52.84       68.13     13.53 o
   5   8   8       36.73       68.49     11.82 o
   6   8   8        0.00       23.98     10.36 o
   7   8   8       32.43       43.51     19.78 o
 -13   9   8        4.77       49.44     21.36 o
 -12   9   8        2.01       -8.75      8.75 o
 -11   9   8        5.03        1.08      9.54 o
 -10   9   8        0.22       14.52      8.61 o
  -9   9   8       50.81       39.75      8.20 o
  -8   9   8      295.78      285.87     22.60 o
  -7   9   8      111.67      120.44     12.66 o
  -6   9   8        0.13       14.27      8.77 o
  -5   9   8      138.57      138.97     19.24 o
  -4   9   8        3.97       12.50      8.93 o
  -3   9   8       22.09       23.93      9.79 o
  -2   9   8       12.66       14.50      9.57 o
  -1   9   8        6.99       30.31     13.66 o
   0   9   8       19.74       10.37      9.48 o
   1   9   8        0.43       14.45      9.50 o
   2   9   8        4.42       24.81      9.98 o
   3   9   8        0.03       14.60     10.33 o
   4   9   8        0.28       26.56     14.56 o
   5   9   8        0.08       35.04     10.51 o
   6   9   8        2.42       39.61     15.20 o
   7   9   8       28.04       30.33     14.11 o
 -12  10   8        2.19       -7.15     12.03 o
 -11  10   8        5.37        8.35      9.81 o
 -10  10   8       44.57       63.01      9.97 o
  -9  10   8      195.33      195.19     14.39 o
  -8  10   8      348.95      360.23     33.53 o
  -7  10   8        0.58        5.76      8.44 o
  -6  10   8       18.81       31.26      9.86 o
  -5  10   8        0.67       22.12     12.55 o
  -4  10   8        2.19       14.27      9.16 o
  -3  10   8       96.83      135.91     14.88 o
  -2  10   8      107.55      133.77     15.07 o
  -1  10   8      293.69      280.98     34.64 o
   0  10   8       84.75       92.57     13.70 o
   1  10   8       16.92       29.60     10.26 o
   2  10   8       30.39       27.58     10.45 o
   3  10   8        8.22       44.04     11.12 o
   4  10   8        0.76        5.83     10.50 o
   5  10   8       33.24       45.07     14.08 o
   6  10   8        2.49       17.57     28.48 o
 -12  11   8        0.61      -11.96     11.96 o
 -11  11   8        0.82      -12.65     12.65 o
 -10  11   8        3.78       10.06      7.86 o
  -9  11   8       21.54       46.46      9.90 o
  -8  11   8        0.20       -2.28      7.70 o
  -7  11   8        3.72       11.00      8.87 o
  -6  11   8       12.92       33.27     10.43 o
  -5  11   8        2.70       12.62      9.20 o
  -4  11   8        0.88       16.08      9.51 o
  -3  11   8       18.80       22.18     15.76 o
  -2  11   8        0.25       23.89      9.36 o
  -1  11   8       27.15       30.69     10.59 o
   0  11   8        4.31       -8.51      8.51 o
   1  11   8        0.58        9.32      9.05 o
   2  11   8        0.10        6.88      8.89 o
   3  11   8        0.00       25.45     10.73 o
   4  11   8        9.74       33.66     10.92 o
   5  11   8       12.74       85.44     26.90 o
   6  11   8       43.77       85.84     26.11 o
 -11  12   8        7.69       20.72     13.58 o
 -10  12   8        2.72       -2.42      9.21 o
  -9  12   8       50.11       56.13     10.97 o
  -8  12   8       12.02       28.23      9.90 o
  -7  12   8        4.70        2.72     10.62 o
  -6  12   8       23.38       42.34     12.85 o
  -5  12   8       18.37       35.68     11.89 o
  -4  12   8       41.80       66.38     13.51 o
  -3  12   8       17.19       22.22     10.13 o
  -2  12   8        7.90        6.33     13.47 o
  -1  12   8        5.31       26.38     14.18 o
   0  12   8       19.96       39.56     11.37 o
   1  12   8       22.82       18.55      9.54 o
   2  12   8       41.46       56.79     13.37 o
   3  12   8       11.77       42.14     17.76 o
   4  12   8       36.69       61.01     19.67 o
 -10  13   8        5.48       23.68     37.93 o
  -9  13   8       21.63       14.30     10.73 o
  -8  13   8        1.23       14.51     14.69 o
  -7  13   8        0.11       21.86     10.20 o
  -6  13   8       15.14       18.43     14.44 o
  -5  13   8        8.94        2.50     16.18 o
  -4  13   8        6.80       11.90      9.78 o
  -3  13   8        2.58       11.15     10.39 o
  -2  13   8        3.67        4.84     15.84 o
  -1  13   8        1.34       23.77     16.56 o
   0  13   8       19.48       57.44     12.86 o
   1  13   8       30.18       40.27     12.54 o
   2  13   8        0.10       25.99     12.87 o
   3  13   8        0.99       19.91     17.62 o
   4  13   8       11.46       15.03     28.08 o
  -9  14   8       48.86       30.85     22.55 o
  -8  14   8        4.19       15.01     16.02 o
  -7  14   8        0.06       -5.26      9.97 o
  -6  14   8        0.01        1.95     13.77 o
  -5  14   8        5.70       11.81     10.79 o
  -4  14   8       30.19       37.04     13.05 o
  -3  14   8        1.75       13.10      9.68 o
  -2  14   8        0.69       21.34     10.37 o
  -1  14   8       15.63       34.90     12.19 o
   0  14   8        1.08        6.14     10.60 o
   1  14   8        1.98       26.25     28.08 o
   2  14   8        3.22        2.77     30.06 o
  -5  15   8       44.31       71.99     23.34 o
  -4  15   8        0.18       23.78     13.83 o
  -3  15   8        0.96       15.93     34.22 o
 -12   1   9       11.07       39.04     11.32 o
 -11   1   9        3.79        6.73      9.38 o
 -10   1   9        2.68        1.11      9.65 o
  -9   1   9       60.04       66.61     11.89 o
  -8   1   9        6.96       -3.35      8.07 o
  -7   1   9      159.38      172.83     16.24 o
  -6   1   9        4.14        7.93      8.51 o
  -5   1   9        0.24       -1.23      7.80 o
  -4   1   9        5.64       -3.85      8.11 o
  -3   1   9       20.96       37.84     11.42 o
  -2   1   9        4.56       18.83     11.87 o
  -1   1   9        5.98       14.36     11.30 o
   0   1   9        0.05       31.46      9.82 o
   1   1   9        0.78       42.96     11.04 o
   2   1   9        1.89       49.48     15.00 o
   3   1   9        3.91       27.56      9.55 o
   4   1   9        0.98       13.35      9.00 o
   5   1   9       44.35       44.75     11.87 o
   6   1   9       20.66       44.64     15.16 o
 -12   2   9        0.02        6.36     12.96 o
 -11   2   9       13.00       17.85     10.68 o
 -10   2   9       16.97       26.58     10.71 o
  -9   2   9       16.84       13.70     11.25 o
  -8   2   9        0.01        1.70     10.39 o
  -7   2   9        3.42       -0.57      7.85 o
  -6   2   9       42.80       55.48     14.33 o
  -5   2   9       44.92       61.44     10.91 o
  -4   2   9       47.41       40.98      9.90 o
  -3   2   9      109.08       96.85     18.56 o
  -2   2   9       57.96       50.61     12.78 o
  -1   2   9       22.10       38.69     10.79 o
   0   2   9       30.66       64.19     14.40 o
   1   2   9       32.81       50.15     11.81 o
   2   2   9        0.83       42.38     11.70 o
   3   2   9        4.17       45.86     11.47 o
   4   2   9       41.08       56.63     11.79 o
   5   2   9       24.27       38.05     11.64 o
   6   2   9        2.68        9.37     15.14 o
 -12   3   9       39.85       57.70     13.65 o
 -11   3   9       28.85       41.06     13.36 o
 -10   3   9       37.59       26.45      9.60 o
  -9   3   9       67.22       80.05     13.09 o
  -8   3   9       88.71       95.49     13.14 o
  -7   3   9       95.67       76.88     12.41 o
  -6   3   9       60.00       78.52     11.73 o
  -5   3   9       44.20       43.47     10.20 o
  -4   3   9       43.54       19.05     26.30 o
  -3   3   9      121.58      143.22     22.66 o
  -2   3   9       82.23       95.29     12.58 o
  -1   3   9       47.75       47.13     11.59 o
   0   3   9       34.78       61.73     11.90 o
   1   3   9        2.13       37.70     19.78 o
   2   3   9        4.30       27.86     19.45 o
   3   3   9       55.02       68.91     16.27 o
   4   3   9      162.69      157.89     19.38 o
   5   3   9      102.57      119.55     15.80 o
   6   3   9        1.59        7.41     15.03 o
 -12   4   9       53.43       60.80     28.68 o
 -11   4   9        0.86       -8.29      8.29 o
 -10   4   9        4.49       11.70      9.79 o
  -9   4   9        5.40        4.66      8.88 o
  -8   4   9      128.17      102.19     13.89 o
  -7   4   9       19.02       19.42      8.49 o
  -6   4   9       35.80       39.24      9.92 o
  -5   4   9       30.54       45.86     15.39 o
  -4   4   9        0.43       -8.80      8.80 o
  -3   4   9        7.58       12.20     10.54 o
  -2   4   9       43.09       54.97     10.57 o
  -1   4   9        0.33       27.08     10.51 o
   0   4   9       20.47       51.72     11.17 o
   1   4   9       22.72       35.33     10.67 o
   2   4   9        0.06        5.96     29.86 o
   3   4   9       11.94       55.24     13.25 o
   4   4   9       60.95       75.33     30.54 o
   5   4   9        8.42       23.73     12.40 o
   6   4   9        2.36       18.47     14.19 o
 -12   5   9       16.72       21.62     15.14 o
 -11   5   9        9.96       35.38     11.50 o
 -10   5   9        0.01        1.18      9.03 o
  -9   5   9        6.54        3.87      9.11 o
  -8   5   9        0.00       -3.97      8.90 o
  -7   5   9        4.31        9.49      9.08 o
  -6   5   9       37.54       27.39     11.07 o
  -5   5   9       85.36       65.84     18.69 o
  -4   5   9        0.14        8.72     12.16 o
  -3   5   9        4.69       -7.00     12.56 o
  -2   5   9       54.99       74.15     13.58 o
  -1   5   9        1.44       31.12     19.34 o
   0   5   9       31.30       52.37     11.73 o
   1   5   9        2.30       25.77     16.42 o
   2   5   9       19.44       53.80     12.75 o
   3   5   9        1.15       13.25     35.40 o
   4   5   9       50.12       40.55     19.72 o
   5   5   9       54.52       55.39     20.17 o
 -12   6   9        6.06       32.83     19.78 o
 -11   6   9       12.01       24.87     10.79 o
 -10   6   9       23.68       43.78     11.87 o
  -9   6   9       67.31       67.18     14.22 o
  -8   6   9      101.29       99.81     13.56 o
  -7   6   9       99.85      107.92     16.78 o
  -6   6   9        5.48       24.70     17.80 o
  -5   6   9      221.46      235.41     18.41 o
  -4   6   9       61.02       89.35     12.80 o
  -3   6   9       30.83       32.51      9.89 o
  -2   6   9       23.36       39.06     12.19 o
  -1   6   9        1.04       16.07     11.25 o
   0   6   9        0.83        6.60      7.98 o
   1   6   9       11.25       36.30     11.36 o
   2   6   9        3.18       33.53     12.66 o
   3   6   9       18.97       20.85     17.21 o
   4   6   9       26.71       36.23     24.92 o
   5   6   9        2.50       27.69     18.59 o
 -12   7   9        5.56      -13.84     15.03 o
 -11   7   9        2.27        9.22     13.78 o
 -10   7   9       35.64       57.10     12.58 o
  -9   7   9       94.55       81.42     13.49 o
  -8   7   9       98.60      117.26     17.33 o
  -7   7   9      258.37      250.64     22.43 o
  -6   7   9       91.11      105.69     14.52 o
  -5   7   9      241.56      235.74     19.37 o
  -4   7   9      167.35      181.70     17.01 o
  -3   7   9       35.04       41.33     10.62 o
  -2   7   9        2.10       11.08      8.81 o
  -1   7   9        5.70       24.58      9.60 o
   0   7   9       71.14      105.70     14.53 o
   1   7   9       42.74       85.92     14.21 o
   2   7   9        5.59       36.59     14.96 o
   3   7   9        3.75       20.41     12.01 o
   4   7   9        0.06       -1.98     23.73 o
 -11   8   9       76.22      105.72     24.33 o
 -10   8   9        0.39        1.97     11.35 o
  -9   8   9       22.39       20.39     12.59 o
  -8   8   9       69.20       67.50     15.05 o
  -7   8   9        0.30       15.44     10.42 o
  -6   8   9       69.46       75.93     17.81 o
  -5   8   9      142.54      158.01     16.67 o
  -4   8   9      159.86      176.59     17.34 o
  -3   8   9       10.29       24.17      9.62 o
  -2   8   9        1.10       25.45      9.26 o
  -1   8   9       17.75       15.36      9.98 o
   0   8   9        0.30        6.10     13.65 o
   1   8   9        1.97       18.12      9.77 o
   2   8   9       21.21       34.70     11.80 o
   3   8   9       35.73       72.66     14.25 o
   4   8   9       11.92       68.83     23.34 o
 -11   9   9       27.05       53.00     21.36 o
 -10   9   9        1.55       -3.96     24.52 o
  -9   9   9        0.36      -10.61     28.23 o
  -8   9   9        0.07       -3.70     10.96 o
  -7   9   9       12.06       33.04     10.46 o
  -6   9   9        5.61       21.29     10.09 o
  -5   9   9        7.74       26.21     10.30 o
  -4   9   9        0.01        0.09     12.39 o
  -3   9   9        0.57        4.82      9.08 o
  -2   9   9       38.54       71.61     12.99 o
  -1   9   9        8.31        7.33      9.84 o
   0   9   9       10.55       16.06      9.79 o
   1   9   9        0.27       19.74     10.22 o
   2   9   9        7.69       16.90     11.45 o
   3   9   9        4.44       26.90     19.38 o
 -10  10   9        3.82      -12.26     24.52 o
  -9  10   9        0.57      -12.26     21.76 o
  -8  10   9       23.42       62.88     14.47 o
  -7  10   9        7.40       16.61     10.05 o
  -6  10   9       10.25       27.55     13.87 o
  -5  10   9       26.84       29.11     11.14 o
  -4  10   9       21.13       10.69     11.70 o
  -3  10   9        0.21       -1.56      9.71 o
  -2  10   9        0.03        5.87     11.53 o
  -1  10   9       18.70       18.58     10.27 o
   0  10   9       15.44       45.14     12.18 o
   1  10   9        5.66       25.24     17.30 o
   2  10   9        3.33       70.01     22.94 o
   3  10   9        2.72       35.20     21.36 o
  -9  11   9        1.14       25.32     29.27 o
  -8  11   9       25.96       38.43     16.14 o
  -7  11   9        6.39       46.89     16.02 o
  -6  11   9        7.96        5.50      9.89 o
  -5  11   9        9.49       26.36     13.13 o
  -4  11   9        2.80        4.60     14.50 o
  -3  11   9        0.31        9.48     10.56 o
  -2  11   9       16.34       23.87     10.68 o
  -1  11   9        8.34       21.43     11.49 o
   0  11   9        5.43       21.19     19.63 o
   1  11   9       22.85       15.74     17.60 o
   2  11   9        7.69       28.88     34.02 o
  -7  12   9       10.58       43.91     24.52 o
  -6  12   9        0.49        4.03     12.95 o
  -5  12   9        0.57       28.86     15.27 o
  -4  12   9       16.35       23.11     15.19 o
  -3  12   9       11.56       32.04     17.53 o
  -2  12   9        0.00       18.97     13.34 o
  -1  12   9        0.10        0.79     35.20 o
   0  12   9        1.11       10.28     32.83 o
  -9   0  10      293.12      272.97     32.04 o
  -8   0  10       29.59       30.03     23.34 o
  -7   0  10      212.09      223.43     28.22 o
  -6   0  10       12.98        1.68     17.60 o
  -5   0  10       33.86       31.55     15.10 o
  -4   0  10        3.51       12.66     15.03 o
   2   0  10        9.47       36.00     18.59 o
 -10   1  10       25.74       37.97     17.40 o
  -9   1  10       51.49       52.15     12.48 o
  -8   1  10        2.96       -8.43      8.43 o
  -7   1  10       16.40       23.73     10.64 o
  -6   1  10       98.21       98.69     14.73 o
  -5   1  10        4.48       24.01     10.76 o
  -4   1  10        0.91       17.80     17.01 o
   1   1  10        4.18       55.77     19.38 o
   2   1  10       21.97       55.31     15.23 o
 -10   2  10       27.89        7.52     17.01 o
  -9   2  10       18.80       19.17     19.13 o
  -8   2  10        1.04        0.64      9.48 o
  -7   2  10       15.24       10.62      9.87 o
  -6   2  10        0.32        5.62     20.62 o
  -5   2  10        0.45        0.64     11.39 o
  -4   2  10        0.03      -17.78     21.36 o
  -3   2  10        6.99       30.85     17.40 o
   0   2  10        7.89       27.69     20.96 o
   1   2  10        0.76       13.45     17.40 o
   2   2  10        9.33       25.49     20.57 o
 -10   3  10        4.08       27.69     18.59 o
  -9   3  10       14.62       33.09     11.35 o
  -8   3  10        5.55        0.86      9.47 o
  -7   3  10        7.66        2.82      9.40 o
  -6   3  10       49.36       70.35     18.50 o
  -5   3  10       17.60       35.97     14.79 o
  -4   3  10        0.32       28.16     14.78 o
  -3   3  10        2.30       -5.14     16.22 o
  -2   3  10        0.98       45.88     18.99 o
  -1   3  10        0.18       13.05     18.59 o
   0   3  10        2.15       60.92     20.96 o
   1   3  10        8.23       33.77     15.49 o
   2   3  10       10.58       48.80     21.76 o
 -10   4  10        1.88       20.17     18.99 o
  -9   4  10        0.04       -2.69     13.65 o
  -8   4  10       11.14        8.44     18.27 o
  -7   4  10        0.00       -1.77     14.64 o
  -6   4  10       17.19        5.24     18.00 o
  -5   4  10       26.72       26.94     15.57 o
  -4   4  10       29.48       36.69     16.96 o
  -3   4  10       10.11       14.71     13.37 o
  -2   4  10        4.91       26.88     12.44 o
  -1   4  10        0.14       48.75     17.40 o
   0   4  10        0.88       25.97     13.61 o
   1   4  10        3.65       11.73     20.57 o
   2   4  10        3.36       -5.14     26.90 o
  -9   5  10        4.64       28.53     20.96 o
  -8   5  10        1.32      -12.66     24.52 o
  -7   5  10        0.61       34.46     15.10 o
  -6   5  10        0.42        3.33     14.90 o
  -5   5  10       14.99       40.58     34.81 o
  -4   5  10        1.86       10.32     18.00 o
  -3   5  10        0.94       12.46     15.01 o
  -2   5  10        0.02       16.07     11.15 o
  -1   5  10        0.02       24.64     14.11 o
   0   5  10       16.37       65.95     14.19 o
   1   5  10        3.90       24.25     35.80 o
  -7   6  10        3.38       -7.52     28.48 o
  -6   6  10       53.63       48.57     19.35 o
  -5   6  10        0.84       22.89     16.94 o
  -4   6  10        7.01       20.65     15.91 o
  -3   6  10        4.27       27.40     11.52 o
  -2   6  10        8.07       20.82     10.75 o
  -1   6  10        0.06       17.08     10.86 o
   0   6  10        0.95       14.26     11.96 o
  -6   7  10        2.54       10.68     30.85 o
  -5   7  10       44.52       48.91     18.73 o
  -4   7  10        1.76       11.03     16.79 o
  -3   7  10        0.11        2.84     14.73 o
  -2   7  10       10.60       14.17     10.43 o
  -1   7  10       26.26       34.62     12.52 o
   0   7  10        0.10       38.56     28.48 o
  -4   8  10       58.28       77.31     19.53 o
  -3   8  10       10.92       34.97     14.13 o
  -2   8  10        1.18        1.65     11.47 o
 
